# Supplementary material for: A cationic rhodium(I) N-heterocyclic carbene complex isolated as an aqua adduct
Source: Acta Crystallogr Sect E Struct Rep Online. 2011 Aug 27;67(Pt 9):m1274–5. doi: 10.1107/S1600536811033125 (PMC3200919; doi:10.1107/S1600536811033125)
Supplement: Supplementary file 1 [file e-67-m1274-sup1.cif]

##############################################################################
#                                                                            #
# This CIF contains the data in a paper accepted for publication in          #
# Acta Crystallographica Section E. It conforms to the requirements of       #
# Notes for Authors for Acta Crystallographica Section E, and has been       #
# peer reviewed under the auspices of the IUCr Commission on Journals.       #
#                                                                            #
# Full details of the Crystallographic Information File format               #
# are given in the paper "The Crystallographic Information File (CIF):       #
# a New Standard Archive File for Crystallography" by S. R. Hall, F. H.      #
# Allen and I. D. Brown [Acta Cryst. (1991), A47, 655-685].                  #
#                                                                            #
# The current version of the core CIF dictionary is obtainable from          #
# ftp://ftp.iucr.org/pub/cif_core.dic.                                       #
#                                                                            #
# Software is freely available for graphical display of the structure(s)     #
# in this CIF. For information consult the CIF software page                 #
# http://www.iucr.org/resources/cif/software.                                #
#                                                                            #
# This file may be used for bona fide research purposes within the           #
# scientific community so long as proper attribution is given to the journal # 
# article from which it was obtained.                                        #
#                                                                            #
##############################################################################
data_I
_audit_creation_method     SHELXL-97
_chemical_name_systematic
;
aqua[1,3-bis(2,6-diisopropylphenyl)imidazol-2-ylidene](\h^4^-
cycloocta-1,5-diene)rhodium(I) tetrafluoridoborate
;
_chemical_name_common     ?
_chemical_formula_moiety     'C35 H50 N2 O Rh +, B F4 -'
_chemical_formula_sum     'C35 H50 B F4 N2 O Rh'
_chemical_formula_iupac     '[Rh (C8 H12) (C27 H36 N2) (H2 O)] B F4'
_chemical_formula_weight     704.49
_chemical_melting_point     ?
_symmetry_cell_setting     triclinic
_symmetry_space_group_name_H-M     'P -1'
_symmetry_space_group_name_Hall     '-P 1'
loop_
    _symmetry_equiv_pos_as_xyz
    'x, y, z'
    '-x, -y, -z'
_cell_length_a     11.4351(4)
_cell_length_b     12.2267(4)
_cell_length_c     12.6198(4)
_cell_angle_alpha     94.103(2)
_cell_angle_beta     94.081(2)
_cell_angle_gamma     97.591(2)
_cell_volume     1738.66(10)
_cell_formula_units_Z     2
_cell_measurement_reflns_used     8324
_cell_measurement_theta_min     2.2428
_cell_measurement_theta_max     25.0954
_cell_measurement_temperature     150(2)
_exptl_crystal_description     plate
_exptl_crystal_colour     yellow
_exptl_crystal_size_max     0.28
_exptl_crystal_size_mid     0.25
_exptl_crystal_size_min     0.18
_exptl_crystal_density_diffrn     1.346
_exptl_crystal_density_meas     ?
_exptl_crystal_density_method     'not measured'
_exptl_crystal_F_000     736
_exptl_absorpt_coefficient_mu     0.542
_exptl_absorpt_correction_type     multi-scan
_exptl_absorpt_process_details     '(SADABS; Bruker, 2008)'
_exptl_absorpt_correction_T_min     0.859
_exptl_absorpt_correction_T_max     0.907
_exptl_special_details     ?
_diffrn_ambient_temperature     150(2)
_diffrn_radiation_type     MoK\a
_diffrn_radiation_wavelength     0.71073
_diffrn_radiation_source     'fine-focus sealed tube'
_diffrn_radiation_monochromator     graphite
_diffrn_measurement_device_type     'Bruker X8 APEXII CCD'
_diffrn_measurement_method     '\f and \w scans'
_diffrn_detector_area_resol_mean     8.33
_diffrn_reflns_number     26258
_diffrn_reflns_av_R_equivalents     0.0381
_diffrn_reflns_av_sigmaI/netI     0.0506
_diffrn_reflns_theta_min     1.62
_diffrn_reflns_theta_max     26.40
_diffrn_reflns_theta_full     26.40
_diffrn_measured_fraction_theta_max     0.994
_diffrn_measured_fraction_theta_full     0.994
_diffrn_reflns_limit_h_min     -14
_diffrn_reflns_limit_h_max     14
_diffrn_reflns_limit_k_min     -15
_diffrn_reflns_limit_k_max     15
_diffrn_reflns_limit_l_min     -14
_diffrn_reflns_limit_l_max     15
_refine_special_details
;
Refinement of <i>F</i>^2^ against ALL reflections. The weighted <i>R</i>-factor
<i>wR</i> and goodness of fit <i>S</i> are based on <i>F</i>^2^, conventional
<i>R</i>-factors <i>R</i> are based on <i>F</i>, with <i>F</i> set to zero for
negative <i>F</i>^2^. The threshold expression of <i>F</i>^2^ >
\s(<i>F</i>^2^) is used only for calculating <i>R</i>-factors(gt) <i>etc</i>.
and is not relevant to the choice of reflections for refinement.
<i>R</i>-factors based on <i>F</i>^2^ are statistically about twice as large
as those based on <i>F</i>, and <i>R</i>- factors based on ALL data will be
even larger.
The hydrogen atoms on the water ligand were located from the difference map and
their positions were allowed to refine freely.
;
_reflns_number_total     7097
_reflns_number_gt     5888
_reflns_threshold_expression     I>2sigma(I)
_refine_ls_structure_factor_coef     Fsqd
_refine_ls_matrix_type     full
_refine_ls_R_factor_all     0.0504
_refine_ls_R_factor_gt     0.0367
_refine_ls_wR_factor_gt     0.0622
_refine_ls_wR_factor_ref     0.0669
_refine_ls_goodness_of_fit_ref     1.006
_refine_ls_restrained_S_all     1.006
_refine_ls_number_reflns     7097
_refine_ls_number_parameters     413
_refine_ls_number_restraints     0
_refine_ls_hydrogen_treatment     mixed
_refine_ls_weighting_scheme     calc
_refine_ls_weighting_details
         'calc w=1/[\s^2^(Fo^2^)+(0.0108P)^2^+1.7615P] where P=(Fo^2^+2Fc^2^)/3'
_atom_sites_solution_hydrogens     geom
_atom_sites_solution_primary     direct
_atom_sites_solution_secondary     difmap
_refine_ls_shift/su_max     0.001
_refine_ls_shift/su_mean     0.000
_refine_diff_density_max     0.489
_refine_diff_density_min     -0.611
_refine_ls_extinction_method     none
_refine_ls_extinction_coef     ?
loop_
    _atom_type_symbol
    _atom_type_description
    _atom_type_scat_dispersion_real
    _atom_type_scat_dispersion_imag
    _atom_type_scat_source
    'C' 'C' 0.0033 0.0016
                         'International Tables Vol C Tables 4.2.6.8 and 6.1.1.4'
    'H' 'H' 0.0000 0.0000
                         'International Tables Vol C Tables 4.2.6.8 and 6.1.1.4'
    'B' 'B' 0.0013 0.0007
                         'International Tables Vol C Tables 4.2.6.8 and 6.1.1.4'
    'N' 'N' 0.0061 0.0033
                         'International Tables Vol C Tables 4.2.6.8 and 6.1.1.4'
    'F' 'F' 0.0171 0.0103
                         'International Tables Vol C Tables 4.2.6.8 and 6.1.1.4'
    'Rh' 'Rh' -1.1178 0.9187
                         'International Tables Vol C Tables 4.2.6.8 and 6.1.1.4'
    'O' 'O' 0.0106 0.0060
                         'International Tables Vol C Tables 4.2.6.8 and 6.1.1.4'
_computing_data_collection     'APEX2 (Bruker, 2008)'
_computing_cell_refinement     'SAINT (Bruker, 2008)'
_computing_data_reduction     'SAINT (Bruker, 2008)'
_computing_structure_solution     'SHELXS97 (Sheldrick, 2008)'
_computing_structure_refinement     'SHELXL97 (Sheldrick, 2008)'
_computing_molecular_graphics     'CrystalMaker (Palmer, 2009)'
_computing_publication_material
               'enCIFer (Allen <i>et al.</i>, 2004) and publCIF (Westrip, 2010)'
loop_
    _atom_site_type_symbol
    _atom_site_label
    _atom_site_fract_x
    _atom_site_fract_y
    _atom_site_fract_z
    _atom_site_U_iso_or_equiv
    _atom_site_adp_type
    _atom_site_calc_flag
    _atom_site_refinement_flags
    _atom_site_occupancy
    _atom_site_symmetry_multiplicity
    _atom_site_disorder_assembly
    _atom_site_disorder_group
    Rh Rh1 0.094766(17) 0.240311(16) 0.259517(18) 0.02419(6) Uani d . 1 1 . .
    O O1 0.0889(2) 0.36762(17) 0.38104(17) 0.0377(5) Uani d . 1 1 . .
    H H1W 0.144(3) 0.410(2) 0.409(2) 0.046(10) Uiso d . 1 1 . .
    H H2W 0.028(3) 0.378(2) 0.403(3) 0.050(10) Uiso d . 1 1 . .
    N N1 0.32568(17) 0.37772(15) 0.20142(16) 0.0219(4) Uani d . 1 1 . .
    N N2 0.36092(16) 0.26230(15) 0.31609(15) 0.0203(4) Uani d . 1 1 . .
    C C1 0.2713(2) 0.29274(18) 0.25265(19) 0.0206(5) Uani d . 1 1 . .
    C C2 0.4452(2) 0.4000(2) 0.2356(2) 0.0270(6) Uani d . 1 1 . .
    H H2 0.5011 0.4559 0.2123 0.032 Uiso calc R 1 1 . .
    C C3 0.4672(2) 0.3287(2) 0.3071(2) 0.0265(6) Uani d . 1 1 . .
    H H3 0.5412 0.3243 0.3446 0.032 Uiso calc R 1 1 . .
    C C4 0.3527(2) 0.16232(19) 0.3723(2) 0.0236(6) Uani d . 1 1 . .
    C C5 0.3193(2) 0.1656(2) 0.4764(2) 0.0281(6) Uani d . 1 1 . .
    C C6 0.3118(2) 0.0674(2) 0.5261(2) 0.0377(7) Uani d . 1 1 . .
    H H6 0.2891 0.0670 0.5971 0.045 Uiso calc R 1 1 . .
    C C7 0.3364(3) -0.0296(2) 0.4750(2) 0.0418(7) Uani d . 1 1 . .
    H H7 0.3283 -0.0963 0.5097 0.050 Uiso calc R 1 1 . .
    C C8 0.3729(2) -0.0288(2) 0.3732(2) 0.0374(7) Uani d . 1 1 . .
    H H8 0.3918 -0.0953 0.3390 0.045 Uiso calc R 1 1 . .
    C C9 0.3827(2) 0.0663(2) 0.3193(2) 0.0281(6) Uani d . 1 1 . .
    C C10 0.4301(2) 0.0665(2) 0.2099(2) 0.0353(7) Uani d . 1 1 . .
    H H10 0.4051 0.1316 0.1752 0.042 Uiso calc R 1 1 . .
    C C11 0.3826(3) -0.0376(2) 0.1365(3) 0.0497(8) Uani d . 1 1 . .
    H H11A 0.4133 -0.1018 0.1645 0.075 Uiso calc R 1 1 . .
    H H11B 0.4081 -0.0283 0.0648 0.075 Uiso calc R 1 1 . .
    H H11C 0.2959 -0.0492 0.1333 0.075 Uiso calc R 1 1 . .
    C C12 0.5661(3) 0.0812(3) 0.2204(3) 0.0476(8) Uani d . 1 1 . .
    H H12A 0.5963 0.1492 0.2654 0.071 Uiso calc R 1 1 . .
    H H12B 0.5955 0.0863 0.1496 0.071 Uiso calc R 1 1 . .
    H H12C 0.5932 0.0176 0.2529 0.071 Uiso calc R 1 1 . .
    C C13 0.3004(2) 0.2726(2) 0.5371(2) 0.0333(6) Uani d . 1 1 . .
    H H13 0.2906 0.3282 0.4838 0.040 Uiso calc R 1 1 . .
    C C14 0.1891(3) 0.2607(2) 0.5982(2) 0.0452(8) Uani d . 1 1 . .
    H H14A 0.1207 0.2284 0.5496 0.068 Uiso calc R 1 1 . .
    H H14B 0.1760 0.3337 0.6285 0.068 Uiso calc R 1 1 . .
    H H14C 0.1995 0.2123 0.6558 0.068 Uiso calc R 1 1 . .
    C C15 0.4102(3) 0.3169(3) 0.6117(2) 0.0516(8) Uani d . 1 1 . .
    H H15A 0.4221 0.2641 0.6649 0.077 Uiso calc R 1 1 . .
    H H15B 0.3993 0.3882 0.6477 0.077 Uiso calc R 1 1 . .
    H H15C 0.4796 0.3270 0.5702 0.077 Uiso calc R 1 1 . .
    C C16 0.2762(2) 0.4252(2) 0.1093(2) 0.0293(6) Uani d . 1 1 . .
    C C17 0.2158(2) 0.5163(2) 0.1235(2) 0.0371(7) Uani d . 1 1 . .
    C C18 0.1762(3) 0.5617(3) 0.0312(3) 0.0586(10) Uani d . 1 1 . .
    H H18 0.1337 0.6232 0.0374 0.070 Uiso calc R 1 1 . .
    C C19 0.1975(4) 0.5196(3) -0.0684(3) 0.0682(11) Uani d . 1 1 . .
    H H19 0.1708 0.5529 -0.1297 0.082 Uiso calc R 1 1 . .
    C C20 0.2565(3) 0.4303(3) -0.0798(3) 0.0579(10) Uani d . 1 1 . .
    H H20 0.2693 0.4015 -0.1493 0.069 Uiso calc R 1 1 . .
    C C21 0.2983(3) 0.3804(2) 0.0081(2) 0.0386(7) Uani d . 1 1 . .
    C C22 0.3690(3) 0.2848(2) -0.0069(2) 0.0430(8) Uani d . 1 1 . .
    H H22 0.3738 0.2491 0.0619 0.052 Uiso calc R 1 1 . .
    C C23 0.3121(3) 0.1959(3) -0.0944(3) 0.0652(11) Uani d . 1 1 . .
    H H23A 0.3187 0.2251 -0.1643 0.098 Uiso calc R 1 1 . .
    H H23B 0.2284 0.1754 -0.0831 0.098 Uiso calc R 1 1 . .
    H H23C 0.3529 0.1304 -0.0914 0.098 Uiso calc R 1 1 . .
    C C24 0.4954(3) 0.3263(3) -0.0321(3) 0.0631(10) Uani d . 1 1 . .
    H H24A 0.4933 0.3607 -0.0999 0.095 Uiso calc R 1 1 . .
    H H24B 0.5409 0.2638 -0.0375 0.095 Uiso calc R 1 1 . .
    H H24C 0.5331 0.3809 0.0249 0.095 Uiso calc R 1 1 . .
    C C25 0.1974(2) 0.5689(2) 0.2322(3) 0.0399(7) Uani d . 1 1 . .
    H H25 0.2237 0.5199 0.2867 0.048 Uiso calc R 1 1 . .
    C C26 0.2731(3) 0.6816(2) 0.2541(3) 0.0612(10) Uani d . 1 1 . .
    H H26A 0.3565 0.6733 0.2480 0.092 Uiso calc R 1 1 . .
    H H26B 0.2630 0.7124 0.3262 0.092 Uiso calc R 1 1 . .
    H H26C 0.2484 0.7317 0.2022 0.092 Uiso calc R 1 1 . .
    C C27 0.0672(3) 0.5797(3) 0.2451(3) 0.0773(12) Uani d . 1 1 . .
    H H27A 0.0403 0.6305 0.1950 0.116 Uiso calc R 1 1 . .
    H H27B 0.0587 0.6087 0.3182 0.116 Uiso calc R 1 1 . .
    H H27C 0.0193 0.5069 0.2305 0.116 Uiso calc R 1 1 . .
    C C28 -0.1002(2) 0.2137(3) 0.2326(3) 0.0448(8) Uani d . 1 1 . .
    H H28 -0.1389 0.2796 0.2545 0.054 Uiso calc R 1 1 . .
    C C29 -0.0664(2) 0.1555(2) 0.3150(3) 0.0468(9) Uani d . 1 1 . .
    H H29 -0.0857 0.1860 0.3864 0.056 Uiso calc R 1 1 . .
    C C30 -0.0549(3) 0.0337(3) 0.3089(3) 0.0744(13) Uani d . 1 1 . .
    H H30A -0.1350 -0.0092 0.3053 0.089 Uiso calc R 1 1 . .
    H H30B -0.0110 0.0175 0.3751 0.089 Uiso calc R 1 1 . .
    C C31 0.0080(3) -0.0051(2) 0.2139(3) 0.0581(10) Uani d . 1 1 . .
    H H31A 0.0458 -0.0706 0.2313 0.070 Uiso calc R 1 1 . .
    H H31B -0.0510 -0.0279 0.1523 0.070 Uiso calc R 1 1 . .
    C C32 0.1017(2) 0.0846(2) 0.1830(2) 0.0362(7) Uani d . 1 1 . .
    H H32 0.1830 0.0629 0.1846 0.043 Uiso calc R 1 1 . .
    C C33 0.0804(2) 0.1599(2) 0.1078(2) 0.0343(7) Uani d . 1 1 . .
    H H33 0.1499 0.1814 0.0662 0.041 Uiso calc R 1 1 . .
    C C34 -0.0368(3) 0.1690(3) 0.0490(3) 0.0586(10) Uani d . 1 1 . .
    H H34A -0.0544 0.1083 -0.0085 0.070 Uiso calc R 1 1 . .
    H H34B -0.0307 0.2399 0.0152 0.070 Uiso calc R 1 1 . .
    C C35 -0.1388(3) 0.1635(3) 0.1203(3) 0.0598(10) Uani d . 1 1 . .
    H H35A -0.2012 0.2033 0.0892 0.072 Uiso calc R 1 1 . .
    H H35B -0.1732 0.0852 0.1231 0.072 Uiso calc R 1 1 . .
    B B1 0.2301(3) 0.5986(3) 0.5597(3) 0.0379(8) Uani d . 1 1 . .
    F F1 0.29175(14) 0.70097(12) 0.55244(14) 0.0479(4) Uani d . 1 1 . .
    F F2 0.10977(14) 0.60203(19) 0.53299(17) 0.0860(8) Uani d . 1 1 . .
    F F3 0.24800(18) 0.56624(15) 0.66043(15) 0.0629(5) Uani d . 1 1 . .
    F F4 0.26616(13) 0.52218(12) 0.48522(13) 0.0409(4) Uani d . 1 1 . .
loop_
    _atom_site_aniso_label
    _atom_site_aniso_U_11
    _atom_site_aniso_U_22
    _atom_site_aniso_U_33
    _atom_site_aniso_U_12
    _atom_site_aniso_U_13
    _atom_site_aniso_U_23
    Rh1 0.01932(10) 0.02176(11) 0.03008(12) -0.00013(7) 0.00395(8) -0.00407(8)
    O1 0.0241(11) 0.0397(12) 0.0453(14) -0.0032(10) 0.0089(11) -0.0168(10)
    N1 0.0236(11) 0.0196(10) 0.0206(12) -0.0024(8) 0.0002(9) 0.0000(9)
    N2 0.0212(11) 0.0198(10) 0.0192(11) 0.0003(8) 0.0028(9) 0.0002(9)
    C1 0.0249(13) 0.0181(12) 0.0176(13) 0.0019(10) 0.0029(11) -0.0049(10)
    C2 0.0212(13) 0.0268(14) 0.0305(16) -0.0052(10) 0.0015(11) 0.0010(12)
    C3 0.0170(12) 0.0297(14) 0.0303(16) -0.0005(10) -0.0022(11) -0.0030(12)
    C4 0.0215(13) 0.0210(13) 0.0274(15) -0.0002(10) 0.0000(11) 0.0032(11)
    C5 0.0291(14) 0.0274(14) 0.0284(15) 0.0044(11) 0.0036(12) 0.0040(12)
    C6 0.0458(18) 0.0356(16) 0.0339(17) 0.0057(13) 0.0107(14) 0.0107(13)
    C7 0.0523(19) 0.0295(16) 0.046(2) 0.0060(13) 0.0052(16) 0.0166(14)
    C8 0.0490(18) 0.0240(14) 0.0400(18) 0.0105(13) 0.0004(15) 0.0021(13)
    C9 0.0290(14) 0.0273(14) 0.0279(15) 0.0070(11) -0.0024(12) 0.0003(12)
    C10 0.0455(17) 0.0315(15) 0.0319(17) 0.0167(13) 0.0055(14) -0.0009(13)
    C11 0.054(2) 0.0503(19) 0.045(2) 0.0160(16) 0.0049(16) -0.0147(16)
    C12 0.0497(19) 0.0509(19) 0.044(2) 0.0089(15) 0.0156(16) -0.0019(16)
    C13 0.0436(17) 0.0305(15) 0.0265(16) 0.0059(12) 0.0086(13) 0.0006(12)
    C14 0.057(2) 0.0440(18) 0.0396(19) 0.0152(15) 0.0203(16) 0.0031(15)
    C15 0.063(2) 0.051(2) 0.0370(19) 0.0000(16) 0.0013(17) -0.0064(16)
    C16 0.0331(15) 0.0273(14) 0.0246(15) -0.0054(11) -0.0042(12) 0.0059(12)
    C17 0.0358(16) 0.0350(16) 0.0386(18) 0.0009(13) -0.0069(14) 0.0082(14)
    C18 0.065(2) 0.052(2) 0.059(3) 0.0150(17) -0.0154(19) 0.0191(19)
    C19 0.093(3) 0.061(2) 0.044(2) -0.001(2) -0.030(2) 0.0195(19)
    C20 0.095(3) 0.046(2) 0.0240(18) -0.0153(19) -0.0097(18) 0.0072(15)
    C21 0.0554(19) 0.0322(15) 0.0228(16) -0.0124(14) -0.0009(14) 0.0038(13)
    C22 0.070(2) 0.0312(16) 0.0246(16) -0.0068(15) 0.0121(15) -0.0036(13)
    C23 0.093(3) 0.051(2) 0.043(2) -0.0213(19) 0.026(2) -0.0171(17)
    C24 0.074(3) 0.047(2) 0.066(3) -0.0060(18) 0.026(2) -0.0096(18)
    C25 0.0368(16) 0.0337(16) 0.052(2) 0.0106(13) 0.0035(15) 0.0082(14)
    C26 0.084(3) 0.0408(19) 0.057(2) 0.0006(18) 0.017(2) -0.0047(17)
    C27 0.049(2) 0.099(3) 0.094(3) 0.036(2) 0.013(2) 0.031(3)
    C28 0.0180(14) 0.0496(18) 0.063(2) 0.0022(13) 0.0040(15) -0.0201(18)
    C29 0.0329(17) 0.0409(18) 0.062(2) -0.0142(14) 0.0287(16) -0.0129(17)
    C30 0.083(3) 0.0376(19) 0.101(3) -0.0153(18) 0.052(2) 0.000(2)
    C31 0.055(2) 0.0267(16) 0.089(3) -0.0075(14) 0.024(2) -0.0086(17)
    C32 0.0294(15) 0.0243(14) 0.052(2) -0.0008(11) 0.0074(14) -0.0128(14)
    C33 0.0266(15) 0.0386(16) 0.0344(17) 0.0037(12) -0.0007(13) -0.0145(14)
    C34 0.0424(19) 0.078(2) 0.050(2) 0.0167(17) -0.0137(17) -0.0255(19)
    C35 0.0266(16) 0.072(2) 0.073(3) 0.0072(16) -0.0125(17) -0.031(2)
    B1 0.0228(17) 0.0384(19) 0.049(2) -0.0002(14) 0.0056(16) -0.0154(17)
    F1 0.0514(10) 0.0286(9) 0.0596(12) 0.0034(8) -0.0121(9) -0.0051(8)
    F2 0.0222(9) 0.1312(19) 0.0927(17) 0.0082(11) 0.0017(10) -0.0643(15)
    F3 0.0855(15) 0.0551(12) 0.0446(12) -0.0064(10) 0.0205(11) -0.0041(10)
    F4 0.0400(9) 0.0331(9) 0.0479(11) 0.0040(7) 0.0088(8) -0.0118(8)
_geom_special_details
;
All e.s.d.'s (except the e.s.d. in the dihedral angle between two l.s. planes)
are estimated using the full covariance matrix. The cell e.s.d.'s are taken
into account individually in the estimation of e.s.d.'s in distances, angles
and torsion angles; correlations between e.s.d.'s in cell parameters are only
used when they are defined by crystal symmetry. An approximate (isotropic)
treatment of cell e.s.d.'s is used for estimating e.s.d.'s involving l.s.
planes.
;
loop_
    _geom_bond_atom_site_label_1
    _geom_bond_atom_site_label_2
    _geom_bond_site_symmetry_2
    _geom_bond_distance
    _geom_bond_publ_flag
    Rh1 C1 . 2.046(2) y
    Rh1 C33 . 2.074(3) y
    Rh1 C32 . 2.086(2) y
    Rh1 O1 . 2.117(2) y
    Rh1 C29 . 2.178(3) y
    Rh1 C28 . 2.208(3) y
    N1 C1 . 1.366(3) ?
    N1 C2 . 1.389(3) ?
    N1 C16 . 1.449(3) ?
    N2 C1 . 1.362(3) ?
    N2 C3 . 1.386(3) ?
    N2 C4 . 1.452(3) ?
    C2 C3 . 1.333(3) ?
    C4 C5 . 1.394(3) ?
    C4 C9 . 1.403(3) ?
    C5 C6 . 1.390(3) ?
    C5 C13 . 1.516(3) ?
    C6 C7 . 1.381(4) ?
    C7 C8 . 1.380(4) ?
    C8 C9 . 1.384(4) ?
    C9 C10 . 1.519(4) ?
    C10 C11 . 1.533(4) ?
    C10 C12 . 1.536(4) ?
    C13 C15 . 1.528(4) ?
    C13 C14 . 1.530(4) ?
    C16 C17 . 1.394(4) ?
    C16 C21 . 1.406(4) ?
    C17 C18 . 1.398(4) ?
    C17 C25 . 1.513(4) ?
    C18 C19 . 1.374(5) ?
    C19 C20 . 1.362(5) ?
    C20 C21 . 1.389(4) ?
    C21 C22 . 1.516(4) ?
    C22 C24 . 1.531(4) ?
    C22 C23 . 1.538(4) ?
    C25 C26 . 1.524(4) ?
    C25 C27 . 1.531(4) ?
    C28 C29 . 1.364(4) ?
    C28 C35 . 1.514(4) ?
    C29 C30 . 1.509(4) ?
    C30 C31 . 1.521(4) ?
    C31 C32 . 1.521(4) ?
    C32 C33 . 1.399(4) ?
    C33 C34 . 1.507(4) ?
    C34 C35 . 1.520(4) ?
    B1 F1 . 1.366(4) ?
    B1 F3 . 1.368(4) ?
    B1 F4 . 1.399(3) ?
    B1 F2 . 1.399(4) ?
    O1 H1W . 0.80(3) ?
    O1 H2W . 0.79(3) ?
    C2 H2 . 0.9500 ?
    C3 H3 . 0.9500 ?
    C6 H6 . 0.9500 ?
    C7 H7 . 0.9500 ?
    C8 H8 . 0.9500 ?
    C10 H10 . 1.0000 ?
    C11 H11A . 0.9800 ?
    C11 H11B . 0.9800 ?
    C11 H11C . 0.9800 ?
    C12 H12A . 0.9800 ?
    C12 H12B . 0.9800 ?
    C12 H12C . 0.9800 ?
    C13 H13 . 1.0000 ?
    C14 H14A . 0.9800 ?
    C14 H14B . 0.9800 ?
    C14 H14C . 0.9800 ?
    C15 H15A . 0.9800 ?
    C15 H15B . 0.9800 ?
    C15 H15C . 0.9800 ?
    C18 H18 . 0.9500 ?
    C19 H19 . 0.9500 ?
    C20 H20 . 0.9500 ?
    C22 H22 . 1.0000 ?
    C23 H23A . 0.9800 ?
    C23 H23B . 0.9800 ?
    C23 H23C . 0.9800 ?
    C24 H24A . 0.9800 ?
    C24 H24B . 0.9800 ?
    C24 H24C . 0.9800 ?
    C25 H25 . 1.0000 ?
    C26 H26A . 0.9800 ?
    C26 H26B . 0.9800 ?
    C26 H26C . 0.9800 ?
    C27 H27A . 0.9800 ?
    C27 H27B . 0.9800 ?
    C27 H27C . 0.9800 ?
    C28 H28 . 1.0000 ?
    C29 H29 . 1.0000 ?
    C30 H30A . 0.9900 ?
    C30 H30B . 0.9900 ?
    C31 H31A . 0.9900 ?
    C31 H31B . 0.9900 ?
    C32 H32 . 1.0000 ?
    C33 H33 . 1.0000 ?
    C34 H34A . 0.9900 ?
    C34 H34B . 0.9900 ?
    C35 H35A . 0.9900 ?
    C35 H35B . 0.9900 ?
loop_
    _geom_angle_atom_site_label_1
    _geom_angle_atom_site_label_2
    _geom_angle_atom_site_label_3
    _geom_angle_site_symmetry_1
    _geom_angle_site_symmetry_3
    _geom_angle
    _geom_angle_publ_flag
    C1 Rh1 C33 . . 92.21(10) y
    C1 Rh1 C32 . . 94.10(9) y
    C33 Rh1 C32 . . 39.31(11) y
    C1 Rh1 O1 . . 89.49(9) y
    C33 Rh1 O1 . . 159.09(10) y
    C32 Rh1 O1 . . 161.19(10) y
    C1 Rh1 C29 . . 159.12(12) y
    C33 Rh1 C29 . . 97.84(11) y
    C32 Rh1 C29 . . 82.49(11) y
    O1 Rh1 C29 . . 87.60(10) y
    C1 Rh1 C28 . . 164.61(12) y
    C33 Rh1 C28 . . 81.68(11) y
    C32 Rh1 C28 . . 90.08(11) y
    O1 Rh1 C28 . . 91.31(10) y
    C29 Rh1 C28 . . 36.23(12) y
    C1 N1 C2 . . 110.6(2) ?
    C1 N1 C16 . . 126.3(2) ?
    C2 N1 C16 . . 122.0(2) ?
    C1 N2 C3 . . 111.5(2) ?
    C1 N2 C4 . . 124.82(19) ?
    C3 N2 C4 . . 122.9(2) ?
    N2 C1 N1 . . 103.77(19) ?
    N2 C1 Rh1 . . 125.66(17) ?
    N1 C1 Rh1 . . 129.55(17) ?
    C3 C2 N1 . . 107.5(2) ?
    C2 C3 N2 . . 106.6(2) ?
    C5 C4 C9 . . 122.7(2) ?
    C5 C4 N2 . . 119.5(2) ?
    C9 C4 N2 . . 117.7(2) ?
    C6 C5 C4 . . 117.1(2) ?
    C6 C5 C13 . . 120.5(2) ?
    C4 C5 C13 . . 122.2(2) ?
    C7 C6 C5 . . 121.7(3) ?
    C8 C7 C6 . . 119.4(3) ?
    C7 C8 C9 . . 121.7(3) ?
    C8 C9 C4 . . 117.2(2) ?
    C8 C9 C10 . . 120.6(2) ?
    C4 C9 C10 . . 122.1(2) ?
    C9 C10 C11 . . 113.5(2) ?
    C9 C10 C12 . . 110.4(2) ?
    C11 C10 C12 . . 109.6(2) ?
    C5 C13 C15 . . 109.8(2) ?
    C5 C13 C14 . . 113.0(2) ?
    C15 C13 C14 . . 111.0(2) ?
    C17 C16 C21 . . 122.6(3) ?
    C17 C16 N1 . . 119.7(2) ?
    C21 C16 N1 . . 117.5(2) ?
    C16 C17 C18 . . 116.6(3) ?
    C16 C17 C25 . . 123.0(3) ?
    C18 C17 C25 . . 120.3(3) ?
    C19 C18 C17 . . 121.6(3) ?
    C20 C19 C18 . . 120.4(3) ?
    C19 C20 C21 . . 121.3(3) ?
    C20 C21 C16 . . 117.3(3) ?
    C20 C21 C22 . . 120.1(3) ?
    C16 C21 C22 . . 122.5(3) ?
    C21 C22 C24 . . 110.8(2) ?
    C21 C22 C23 . . 113.2(3) ?
    C24 C22 C23 . . 109.2(2) ?
    C17 C25 C26 . . 110.9(2) ?
    C17 C25 C27 . . 112.3(3) ?
    C26 C25 C27 . . 110.2(3) ?
    C29 C28 C35 . . 124.6(3) ?
    C29 C28 Rh1 . . 70.69(16) ?
    C35 C28 Rh1 . . 110.68(19) ?
    C28 C29 C30 . . 126.3(3) ?
    C28 C29 Rh1 . . 73.08(16) ?
    C30 C29 Rh1 . . 106.91(19) ?
    C29 C30 C31 . . 113.9(3) ?
    C32 C31 C30 . . 112.1(2) ?
    C33 C32 C31 . . 124.0(3) ?
    C33 C32 Rh1 . . 69.90(15) ?
    C31 C32 Rh1 . . 113.64(18) ?
    C32 C33 C34 . . 126.4(3) ?
    C32 C33 Rh1 . . 70.79(16) ?
    C34 C33 Rh1 . . 111.21(18) ?
    C33 C34 C35 . . 113.3(3) ?
    C28 C35 C34 . . 112.3(2) ?
    F1 B1 F3 . . 110.1(3) ?
    F1 B1 F4 . . 109.7(3) ?
    F3 B1 F4 . . 110.1(3) ?
    F1 B1 F2 . . 109.1(3) ?
    F3 B1 F2 . . 110.9(3) ?
    F4 B1 F2 . . 106.8(2) ?
    Rh1 O1 H1W . . 126(2) ?
    Rh1 O1 H2W . . 120(2) ?
    H1W O1 H2W . . 113(3) ?
    C3 C2 H2 . . 126.2 ?
    N1 C2 H2 . . 126.2 ?
    C2 C3 N2 . . 106.6(2) ?
    C2 C3 H3 . . 126.7 ?
    N2 C3 H3 . . 126.7 ?
    C7 C6 H6 . . 119.1 ?
    C5 C6 H6 . . 119.1 ?
    C8 C7 H7 . . 120.3 ?
    C6 C7 H7 . . 120.3 ?
    C7 C8 H8 . . 119.1 ?
    C9 C8 H8 . . 119.1 ?
    C9 C10 H10 . . 107.7 ?
    C11 C10 H10 . . 107.7 ?
    C12 C10 H10 . . 107.7 ?
    C10 C11 H11A . . 109.5 ?
    C10 C11 H11B . . 109.5 ?
    H11A C11 H11B . . 109.5 ?
    C10 C11 H11C . . 109.5 ?
    H11A C11 H11C . . 109.5 ?
    H11B C11 H11C . . 109.5 ?
    C10 C12 H12A . . 109.5 ?
    C10 C12 H12B . . 109.5 ?
    H12A C12 H12B . . 109.5 ?
    C10 C12 H12C . . 109.5 ?
    H12A C12 H12C . . 109.5 ?
    H12B C12 H12C . . 109.5 ?
    C5 C13 H13 . . 107.6 ?
    C15 C13 H13 . . 107.6 ?
    C14 C13 H13 . . 107.6 ?
    C13 C14 H14A . . 109.5 ?
    C13 C14 H14B . . 109.5 ?
    H14A C14 H14B . . 109.5 ?
    C13 C14 H14C . . 109.5 ?
    H14A C14 H14C . . 109.5 ?
    H14B C14 H14C . . 109.5 ?
    C13 C15 H15A . . 109.5 ?
    C13 C15 H15B . . 109.5 ?
    H15A C15 H15B . . 109.5 ?
    C13 C15 H15C . . 109.5 ?
    H15A C15 H15C . . 109.5 ?
    H15B C15 H15C . . 109.5 ?
    C19 C18 H18 . . 119.2 ?
    C17 C18 H18 . . 119.2 ?
    C20 C19 C18 . . 120.4(3) ?
    C20 C19 H19 . . 119.8 ?
    C18 C19 H19 . . 119.8 ?
    C19 C20 H20 . . 119.3 ?
    C21 C20 H20 . . 119.3 ?
    C21 C22 H22 . . 107.8 ?
    C24 C22 H22 . . 107.8 ?
    C23 C22 H22 . . 107.8 ?
    C22 C23 H23A . . 109.5 ?
    C22 C23 H23B . . 109.5 ?
    H23A C23 H23B . . 109.5 ?
    C22 C23 H23C . . 109.5 ?
    H23A C23 H23C . . 109.5 ?
    H23B C23 H23C . . 109.5 ?
    C22 C24 H24A . . 109.5 ?
    C22 C24 H24B . . 109.5 ?
    H24A C24 H24B . . 109.5 ?
    C22 C24 H24C . . 109.5 ?
    H24A C24 H24C . . 109.5 ?
    H24B C24 H24C . . 109.5 ?
    C17 C25 H25 . . 107.8 ?
    C26 C25 H25 . . 107.8 ?
    C27 C25 H25 . . 107.8 ?
    C25 C26 H26A . . 109.5 ?
    C25 C26 H26B . . 109.5 ?
    H26A C26 H26B . . 109.5 ?
    C25 C26 H26C . . 109.5 ?
    H26A C26 H26C . . 109.5 ?
    H26B C26 H26C . . 109.5 ?
    C25 C27 H27A . . 109.5 ?
    C25 C27 H27B . . 109.5 ?
    H27A C27 H27B . . 109.5 ?
    C25 C27 H27C . . 109.5 ?
    H27A C27 H27C . . 109.5 ?
    H27B C27 H27C . . 109.5 ?
    C29 C28 H28 . . 114.3 ?
    C35 C28 H28 . . 114.3 ?
    Rh1 C28 H28 . . 114.3 ?
    C28 C29 H29 . . 114.1 ?
    C30 C29 H29 . . 114.1 ?
    Rh1 C29 H29 . . 114.1 ?
    C29 C30 H30A . . 108.8 ?
    C31 C30 H30A . . 108.8 ?
    C29 C30 H30B . . 108.8 ?
    C31 C30 H30B . . 108.8 ?
    H30A C30 H30B . . 107.7 ?
    C32 C31 H31A . . 109.2 ?
    C30 C31 H31A . . 109.2 ?
    C32 C31 H31B . . 109.2 ?
    C30 C31 H31B . . 109.2 ?
    H31A C31 H31B . . 107.9 ?
    C33 C32 Rh1 . . 69.90(15) ?
    C31 C32 Rh1 . . 113.64(18) ?
    C33 C32 H32 . . 113.9 ?
    C31 C32 H32 . . 113.9 ?
    Rh1 C32 H32 . . 113.9 ?
    C32 C33 H33 . . 113.5 ?
    C34 C33 H33 . . 113.5 ?
    Rh1 C33 H33 . . 113.5 ?
    C33 C34 H34A . . 108.9 ?
    C35 C34 H34A . . 108.9 ?
    C33 C34 H34B . . 108.9 ?
    C35 C34 H34B . . 108.9 ?
    H34A C34 H34B . . 107.7 ?
    C28 C35 H35A . . 109.1 ?
    C34 C35 H35A . . 109.1 ?
    C28 C35 H35B . . 109.1 ?
    C34 C35 H35B . . 109.1 ?
    H35A C35 H35B . . 107.9 ?
loop_
    _geom_hbond_atom_site_label_D
    _geom_hbond_atom_site_label_H
    _geom_hbond_atom_site_label_A
    _geom_hbond_site_symmetry_A
    _geom_hbond_distance_DH
    _geom_hbond_distance_HA
    _geom_hbond_distance_DA
    _geom_hbond_angle_DHA
    O1 H1W F4 . 0.80(3) 1.97(3) 2.768(3) 173(3)
    O1 H2W F2 2_566 0.79(3) 1.86(3) 2.644(3) 175(3)
_iucr_refine_instructions_details
;
TITL jret20 in P-1
CELL 0.71073  11.4351  12.2267  12.6198  94.103  94.081  97.591
ZERR    2.00   0.0004   0.0004   0.0004   0.002   0.002   0.002
LATT 1
SFAC C  H  B  N  F Rh O
UNIT 70  100 2  4  8  2  2
L.S. 12
ACTA
BOND $H
FMAP 2
PLAN 10
EQIV $1  -x, -y+1, -z+1
HTAB O1 F4
HTAB O1 F2_$1
TEMP -123.160
WGHT    0.010800    1.761500
FVAR       0.18086
RH1   6    0.094766    0.240311    0.259517    11.00000    0.01932    0.02176 =
         0.03008   -0.00407    0.00395   -0.00013
O1    7    0.088918    0.367618    0.381038    11.00000    0.02409    0.03971 =
         0.04527   -0.01678    0.00888   -0.00324
H1W   2    0.144384    0.409850    0.408736    11.00000    0.04594
H2W   2    0.028468    0.377569    0.403342    11.00000    0.04964
N1    4    0.325679    0.377720    0.201424    11.00000    0.02356    0.01955 =
         0.02062    0.00000    0.00021   -0.00237
N2    4    0.360918    0.262298    0.316092    11.00000    0.02116    0.01977 =
         0.01917    0.00016    0.00276    0.00030
C1    1    0.271336    0.292745    0.252646    11.00000    0.02495    0.01813 =
         0.01764   -0.00491    0.00287    0.00187
C2    1    0.445209    0.400034    0.235628    11.00000    0.02118    0.02678 =
         0.03054    0.00098    0.00151   -0.00520
AFIX  43
H2    2    0.501102    0.455938    0.212302    11.00000   -1.20000
AFIX   0
C3    1    0.467172    0.328709    0.307137    11.00000    0.01701    0.02971 =
         0.03033   -0.00301   -0.00222   -0.00048
AFIX  43
H3    2    0.541206    0.324262    0.344643    11.00000   -1.20000
AFIX   0
C4    1    0.352686    0.162321    0.372277    11.00000    0.02147    0.02101 =
         0.02744    0.00320   -0.00002   -0.00017
C5    1    0.319257    0.165640    0.476440    11.00000    0.02910    0.02744 =
         0.02835    0.00402    0.00363    0.00442
C6    1    0.311764    0.067384    0.526117    11.00000    0.04583    0.03556 =
         0.03392    0.01074    0.01072    0.00566
AFIX  43
H6    2    0.289097    0.066955    0.597078    11.00000   -1.20000
AFIX   0
C7    1    0.336404   -0.029614    0.475028    11.00000    0.05234    0.02948 =
         0.04597    0.01661    0.00524    0.00598
AFIX  43
H7    2    0.328305   -0.096333    0.509711    11.00000   -1.20000
AFIX   0
C8    1    0.372895   -0.028807    0.373151    11.00000    0.04901    0.02398 =
         0.03999    0.00211    0.00043    0.01049
AFIX  43
H8    2    0.391764   -0.095309    0.339038    11.00000   -1.20000
AFIX   0
C9    1    0.382737    0.066342    0.319335    11.00000    0.02901    0.02728 =
         0.02793    0.00028   -0.00235    0.00697
C10   1    0.430120    0.066519    0.209933    11.00000    0.04550    0.03149 =
         0.03192   -0.00088    0.00552    0.01666
AFIX  13
H10   2    0.405085    0.131644    0.175236    11.00000   -1.20000
AFIX   0
C11   1    0.382570   -0.037578    0.136537    11.00000    0.05356    0.05025 =
         0.04514   -0.01473    0.00487    0.01603
AFIX 137
H11A  2    0.413318   -0.101816    0.164543    11.00000   -1.50000
H11B  2    0.408099   -0.028250    0.064843    11.00000   -1.50000
H11C  2    0.295896   -0.049213    0.133309    11.00000   -1.50000
AFIX   0
C12   1    0.566084    0.081226    0.220376    11.00000    0.04968    0.05087 =
         0.04374   -0.00191    0.01561    0.00895
AFIX 137
H12A  2    0.596329    0.149158    0.265355    11.00000   -1.50000
H12B  2    0.595478    0.086299    0.149572    11.00000   -1.50000
H12C  2    0.593168    0.017600    0.252861    11.00000   -1.50000
AFIX   0
C13   1    0.300357    0.272620    0.537095    11.00000    0.04358    0.03048 =
         0.02650    0.00055    0.00863    0.00590
AFIX  13
H13   2    0.290556    0.328160    0.483844    11.00000   -1.20000
AFIX   0
C14   1    0.189138    0.260668    0.598242    11.00000    0.05657    0.04405 =
         0.03956    0.00307    0.02025    0.01521
AFIX 137
H14A  2    0.120729    0.228396    0.549562    11.00000   -1.50000
H14B  2    0.175997    0.333696    0.628491    11.00000   -1.50000
H14C  2    0.199452    0.212256    0.655838    11.00000   -1.50000
AFIX   0
C15   1    0.410200    0.316940    0.611677    11.00000    0.06289    0.05094 =
         0.03701   -0.00640    0.00132    0.00003
AFIX 137
H15A  2    0.422145    0.264060    0.664910    11.00000   -1.50000
H15B  2    0.399315    0.388154    0.647706    11.00000   -1.50000
H15C  2    0.479570    0.327023    0.570235    11.00000   -1.50000
AFIX   0
C16   1    0.276232    0.425209    0.109274    11.00000    0.03308    0.02729 =
         0.02459    0.00590   -0.00420   -0.00543
C17   1    0.215773    0.516282    0.123462    11.00000    0.03584    0.03502 =
         0.03862    0.00818   -0.00688    0.00089
C18   1    0.176243    0.561699    0.031153    11.00000    0.06538    0.05211 =
         0.05944    0.01909   -0.01543    0.01499
AFIX  43
H18   2    0.133665    0.623202    0.037421    11.00000   -1.20000
AFIX   0
C19   1    0.197473    0.519552   -0.068422    11.00000    0.09338    0.06132 =
         0.04363    0.01946   -0.03026   -0.00128
AFIX  43
H19   2    0.170810    0.552938   -0.129721    11.00000   -1.20000
AFIX   0
C20   1    0.256469    0.430254   -0.079849    11.00000    0.09519    0.04622 =
         0.02402    0.00718   -0.00971   -0.01530
AFIX  43
H20   2    0.269298    0.401461   -0.149350    11.00000   -1.20000
AFIX   0
C21   1    0.298267    0.380420    0.008068    11.00000    0.05544    0.03217 =
         0.02277    0.00384   -0.00089   -0.01242
C22   1    0.369013    0.284800   -0.006862    11.00000    0.06983    0.03124 =
         0.02465   -0.00360    0.01208   -0.00675
AFIX  13
H22   2    0.373797    0.249081    0.061877    11.00000   -1.20000
AFIX   0
C23   1    0.312087    0.195866   -0.094353    11.00000    0.09252    0.05135 =
         0.04325   -0.01713    0.02551   -0.02127
AFIX 137
H23A  2    0.318750    0.225129   -0.164292    11.00000   -1.50000
H23B  2    0.228362    0.175407   -0.083120    11.00000   -1.50000
H23C  2    0.352865    0.130377   -0.091412    11.00000   -1.50000
AFIX   0
C24   1    0.495442    0.326265   -0.032139    11.00000    0.07400    0.04656 =
         0.06584   -0.00961    0.02620   -0.00596
AFIX 137
H24A  2    0.493304    0.360653   -0.099926    11.00000   -1.50000
H24B  2    0.540853    0.263779   -0.037540    11.00000   -1.50000
H24C  2    0.533094    0.380903    0.024869    11.00000   -1.50000
AFIX   0
C25   1    0.197388    0.568900    0.232164    11.00000    0.03685    0.03366 =
         0.05152    0.00821    0.00353    0.01063
AFIX  13
H25   2    0.223680    0.519929    0.286720    11.00000   -1.20000
AFIX   0
C26   1    0.273072    0.681620    0.254103    11.00000    0.08436    0.04079 =
         0.05668   -0.00469    0.01655    0.00064
AFIX 137
H26A  2    0.356463    0.673322    0.248014    11.00000   -1.50000
H26B  2    0.263036    0.712364    0.326235    11.00000   -1.50000
H26C  2    0.248398    0.731678    0.202173    11.00000   -1.50000
AFIX   0
C27   1    0.067211    0.579746    0.245141    11.00000    0.04940    0.09949 =
         0.09446    0.03055    0.01300    0.03631
AFIX 137
H27A  2    0.040268    0.630546    0.194985    11.00000   -1.50000
H27B  2    0.058704    0.608739    0.318204    11.00000   -1.50000
H27C  2    0.019334    0.506894    0.230539    11.00000   -1.50000
AFIX   0
C28   1   -0.100217    0.213727    0.232586    11.00000    0.01804    0.04961 =
         0.06255   -0.02010    0.00403    0.00219
AFIX  13
H28   2   -0.138883    0.279592    0.254483    11.00000   -1.20000
AFIX   0
C29   1   -0.066390    0.155468    0.315040    11.00000    0.03291    0.04094 =
         0.06243   -0.01293    0.02868   -0.01422
AFIX  13
H29   2   -0.085653    0.185951    0.386386    11.00000   -1.20000
AFIX   0
C30   1   -0.054926    0.033714    0.308901    11.00000    0.08349    0.03765 =
         0.10142    0.00003    0.05225   -0.01530
AFIX  23
H30A  2   -0.135040   -0.009186    0.305259    11.00000   -1.20000
H30B  2   -0.010970    0.017534    0.375112    11.00000   -1.20000
AFIX   0
C31   1    0.007973   -0.005135    0.213869    11.00000    0.05538    0.02670 =
         0.08936   -0.00856    0.02369   -0.00750
AFIX  23
H31A  2    0.045795   -0.070628    0.231343    11.00000   -1.20000
H31B  2   -0.050992   -0.027899    0.152334    11.00000   -1.20000
AFIX   0
C32   1    0.101659    0.084574    0.183028    11.00000    0.02940    0.02431 =
         0.05189   -0.01281    0.00735   -0.00081
AFIX  13
H32   2    0.183024    0.062855    0.184596    11.00000   -1.20000
AFIX   0
C33   1    0.080439    0.159851    0.107817    11.00000    0.02658    0.03862 =
         0.03440   -0.01452   -0.00072    0.00372
AFIX  13
H33   2    0.149884    0.181410    0.066187    11.00000   -1.20000
AFIX   0
C34   1   -0.036825    0.168969    0.048995    11.00000    0.04240    0.07836 =
         0.05022   -0.02548   -0.01372    0.01674
AFIX  23
H34A  2   -0.054420    0.108281   -0.008490    11.00000   -1.20000
H34B  2   -0.030651    0.239909    0.015210    11.00000   -1.20000
AFIX   0
C35   1   -0.138770    0.163489    0.120340    11.00000    0.02663    0.07187 =
         0.07327   -0.03120   -0.01248    0.00721
AFIX  23
H35A  2   -0.201173    0.203289    0.089152    11.00000   -1.20000
H35B  2   -0.173228    0.085180    0.123054    11.00000   -1.20000
AFIX   0
B1    3    0.230057    0.598584    0.559680    11.00000    0.02284    0.03838 =
         0.04897   -0.01537    0.00561   -0.00024
F1    5    0.291748    0.700974    0.552444    11.00000    0.05138    0.02863 =
         0.05956   -0.00508   -0.01211    0.00338
F2    5    0.109774    0.602030    0.532995    11.00000    0.02222    0.13119 =
         0.09267   -0.06425    0.00170    0.00816
F3    5    0.247995    0.566244    0.660428    11.00000    0.08553    0.05513 =
         0.04461   -0.00409    0.02047   -0.00641
F4    5    0.266158    0.522184    0.485223    11.00000    0.03995    0.03313 =
         0.04788   -0.01182    0.00877    0.00399
HKLF 4
REM  jret20 in P-1
REM R1 =  0.0367 for   5888 Fo > 4sig(Fo)  and  0.0504 for all   7097 data
REM    413 parameters refined using      0 restraints
END
WGHT      0.0180      1.3838
REM Highest difference peak  0.489,  deepest hole -0.611,  1-sigma level  0.071
Q1    1   0.1180  0.5607  0.5963  11.00000  0.05    0.49
Q2    1   0.1077  0.2026  0.3272  11.00000  0.05    0.46
Q3    1   0.0697  0.2688  0.1819  11.00000  0.05    0.37
Q4    1   0.1700  0.5393  0.6503  11.00000  0.05    0.35
Q5    1   0.3575  0.2106  0.3429  11.00000  0.05    0.34
Q6    1   0.1297  0.6562  0.5445  11.00000  0.05    0.34
Q7    1   0.2955  0.3970  0.1541  11.00000  0.05    0.33
Q8    1   0.0234  0.5901  0.1850  11.00000  0.05    0.33
Q9    1   0.1860  0.0740  0.2224  11.00000  0.05    0.32
Q10   1  -0.0851  0.0266  0.2976  11.00000  0.05    0.32
;
data_global
_journal_date_recd_electronic     2011-08-01
_journal_date_accepted     2011-08-15
_journal_name_full     'Acta Crystallographica, Section E'
_journal_year     2011
_journal_volume     67
_journal_issue      9
_journal_page_first     m1274
_journal_page_last     m1275
_journal_paper_category     QM
_journal_coeditor_code     OM2457
_publ_contact_author_name     'Jeffrey A. Rood'
_publ_contact_author_address
;Elizabethtown College - Department of Chemistry and Biochemistry
1 Alpha Drive Elizabethtown, PA 17022-2298
;
_publ_contact_author_email     roodj@etown.edu
_publ_contact_author_fax     '717.361.1394 '
_publ_contact_author_phone     717.361.1355
_publ_section_title
;
A cationic rhodium(I) N-heterocyclic carbene complex isolated as an aqua
adduct
;
loop_
    _publ_author_name
    _publ_author_address
    'Huttenstine, Ashley L.'
;
Elizabethtown College
Department of Chemistry and Biochemistry
1 Alpha Drive
Elizabethtown, PA 17022-2298
USA
;
    'Rajaseelan, Edward '
;
PO Box 1002
Millersville University
Department of Chemistry
Millersville, PA 17551-0302
USA
;
    'Oliver, Allen G.'
;
University of Notre Dame
Department of Chemistry and Biochemistry
246 B Nieuwland Science Hall
Notre Dame, IN 46556-5670
USA
;
    'Rood, Jeffrey A.'
;Elizabethtown College
Department of Chemistry and Biochemistry
1 Alpha Drive
Elizabethtown, PA 17022-2298
USA
;
