# Supplementary material for: A cationic rhodium(I) N-heterocyclic carbene complex isolated as an aqua adduct
Source: Acta Crystallogr Sect E Struct Rep Online. 2011 Aug 27;67(Pt 9):m1274–5. doi: 10.1107/S1600536811033125 (PMC3200919; doi:10.1107/S1600536811033125)
Supplement: Supplementary file 2 [file e-67-m1274-Isup2.hkl]

# 
# h,k,l, Fc-squared, Fo-squared, sigma(Fo-squared) and status flag 
# 
data_I
_shelx_title ' jret20 in P-1' 
_shelx_refln_list_code          4 
_shelx_F_calc_maximum      167.86 
_exptl_crystal_F_000       736.00 
_reflns_d_resolution_high  0.7993 
 
loop_ 
 _symmetry_equiv_pos_as_xyz 
 'x, y, z' 
 '-x, -y, -z' 
 
_cell_length_a    11.4351 
_cell_length_b    12.2267 
_cell_length_c    12.6198 
_cell_angle_alpha  94.103 
_cell_angle_beta   94.081 
_cell_angle_gamma  97.591 
 
_shelx_F_squared_multiplier     1.000 
 
loop_ 
 _refln_index_h 
 _refln_index_k 
 _refln_index_l 
 _refln_F_squared_calc 
 _refln_F_squared_meas 
 _refln_F_squared_sigma 
 _refln_observed_status 
   1   0   0     2509.27     2675.86     22.58 o 
   2   0   0     2036.93     2073.68     22.98 o 
   3   0   0     2255.16     2387.04     24.81 o 
   4   0   0     3271.78     3239.18     34.95 o 
   5   0   0    11023.91    11133.66    106.63 o 
   6   0   0     6147.63     6334.08     68.31 o 
   7   0   0      962.02     1036.29     21.91 o 
   8   0   0        7.40        4.64      8.44 o 
   9   0   0      678.73      774.60     30.92 o 
  10   0   0     1761.85     1807.74     60.05 o 
  11   0   0     1985.52     1889.92     75.64 o 
  12   0   0      212.55      209.39     35.52 o 
  13   0   0        5.63        8.21     36.08 o 
  14   0   0       97.36       72.27     49.83 o 
 -14   1   0      465.99      411.85     62.22 o 
 -13   1   0      938.19     1007.12     73.89 o 
 -12   1   0      654.38      726.02     64.98 o 
 -11   1   0        2.28      -13.44     18.88 o 
 -10   1   0      395.19      407.48     29.57 o 
  -9   1   0     1222.24     1292.44     44.14 o 
  -8   1   0     3538.78     3730.59     65.14 o 
  -7   1   0     1113.30     1216.60     23.50 o 
  -6   1   0       79.75      126.12      8.72 o 
  -5   1   0       64.42       68.54      7.00 o 
  -4   1   0      445.11      584.67     16.60 o 
  -3   1   0    22235.60    22025.67    164.47 o 
  -2   1   0     6919.05     7018.05     54.87 o 
  -1   1   0     7323.12     7246.16     48.71 o 
   0   1   0     1520.56     1535.29     13.57 o 
   1   1   0    10532.25    10360.45     74.58 o 
   2   1   0    14180.21    14475.38    109.65 o 
   3   1   0      163.12      114.88      9.80 o 
   4   1   0    17247.47    17042.04    140.21 o 
   5   1   0     1168.74     1312.06     21.20 o 
   6   1   0     1925.07     1884.59     29.63 o 
   7   1   0      666.41      707.68     19.61 o 
   8   1   0     2750.03     2746.74     44.18 o 
   9   1   0     1346.59     1342.44     37.31 o 
  10   1   0      368.78      402.04     31.55 o 
  11   1   0      104.55       74.83     31.64 o 
  12   1   0      423.05      382.96     46.07 o 
  13   1   0      469.40      375.02     48.62 o 
 -14   2   0      130.40       85.23     32.44 o 
 -13   2   0        4.00       19.11     20.53 o 
 -12   2   0      142.44      112.64     20.81 o 
 -11   2   0      727.31      749.32     44.24 o 
 -10   2   0     1012.20      972.72     44.10 o 
  -9   2   0      834.59      799.39     36.23 o 
  -8   2   0      144.32      182.45     12.63 o 
  -7   2   0       34.37       19.20      5.85 o 
  -6   2   0     1158.89     1153.48     19.88 o 
  -5   2   0     7799.79     7758.42     69.64 o 
  -4   2   0     5606.85     5550.72     46.53 o 
  -3   2   0      761.85      774.35     11.20 o 
  -2   2   0       15.76       17.80      3.53 o 
  -1   2   0      295.24      250.50      6.07 o 
   0   2   0     2416.76     2315.19     19.94 o 
   1   2   0     4624.41     4563.36     38.16 o 
   2   2   0     5627.48     5666.43     52.72 o 
   3   2   0     1389.26     1265.29     17.75 o 
   4   2   0     3726.24     3618.29     37.88 o 
   5   2   0    11408.37    11555.45    105.98 o 
   6   2   0      850.50      826.64     18.35 o 
   7   2   0     1757.37     1851.67     30.12 o 
   8   2   0      267.56      307.82     23.54 o 
   9   2   0      105.25      138.73     16.68 o 
  10   2   0     1335.61     1372.05     46.70 o 
  11   2   0     1250.86     1232.36     70.72 o 
  12   2   0      382.66      419.38     48.37 o 
  13   2   0       56.94       47.69     47.39 o 
 -14   3   0      209.89      168.62     52.28 o 
 -13   3   0      240.06      232.67     32.20 o 
 -12   3   0      727.66      703.72     39.31 o 
 -11   3   0       50.67       47.25     15.94 o 
 -10   3   0      301.92      287.14     24.61 o 
  -9   3   0      223.48      220.66     15.02 o 
  -8   3   0     2619.41     2543.48     40.41 o 
  -7   3   0     3481.67     3496.33     38.89 o 
  -6   3   0        0.84       19.30      5.32 o 
  -5   3   0       10.88       12.10      4.91 o 
  -4   3   0      151.75      157.39      7.35 o 
  -3   3   0     1150.46     1080.89     14.36 o 
  -2   3   0     2510.54     2608.38     24.38 o 
  -1   3   0    26983.91    27264.90    211.52 o 
   0   3   0      920.70      942.60     12.08 o 
   1   3   0       91.62       90.26      5.43 o 
   2   3   0    11372.39    11335.48     89.93 o 
   3   3   0     8208.65     7897.66    105.12 o 
   4   3   0      586.53      530.71     12.80 o 
   5   3   0        8.80       -2.19      6.18 o 
   6   3   0      711.28      746.83     21.12 o 
   7   3   0      663.98      676.43     23.22 o 
   8   3   0     1582.46     1561.38     33.94 o 
   9   3   0      617.09      653.37     31.00 o 
  10   3   0      105.40      113.19     20.78 o 
  11   3   0       38.44       70.17     27.30 o 
  12   3   0      175.96      177.63     57.78 o 
  13   3   0      445.36      602.89     98.75 o 
 -14   4   0      151.72      105.22     51.36 o 
 -13   4   0       12.41       61.81     23.06 o 
 -12   4   0       41.66       32.96     15.93 o 
 -11   4   0     1565.83     1594.26     49.72 o 
 -10   4   0     1076.41     1146.58     40.78 o 
  -9   4   0      259.47      264.98     17.45 o 
  -8   4   0      375.91      443.41     19.02 o 
  -7   4   0      527.10      539.95     17.63 o 
  -6   4   0      252.43      190.07      9.23 o 
  -5   4   0       32.25       10.11      4.98 o 
  -4   4   0     3993.39     4032.41     36.03 o 
  -3   4   0       51.31       50.90      5.13 o 
  -2   4   0      676.47      700.77     11.51 o 
  -1   4   0     4196.97     4123.38     37.31 o 
   0   4   0     3697.45     3625.73     34.03 o 
   1   4   0     1033.37      997.20     14.91 o 
   2   4   0     1993.92     2159.75     24.84 o 
   3   4   0        5.14        5.16      4.95 o 
   4   4   0       99.15      133.80      9.29 o 
   5   4   0      664.32      627.39     17.69 o 
   6   4   0     1944.16     1880.88     30.58 o 
   7   4   0      347.79      387.42     16.63 o 
   8   4   0      139.69      129.07     13.67 o 
   9   4   0        3.23       20.65     15.24 o 
  10   4   0      820.02      925.30     45.81 o 
  11   4   0      711.17      771.88     94.32 o 
  12   4   0      265.56      173.04     63.59 o 
  13   4   0        0.13      -18.34     46.78 o 
 -13   5   0      295.18      322.24     36.15 o 
 -12   5   0      824.73      796.30     58.77 o 
 -11   5   0      257.73      221.14     27.09 o 
 -10   5   0        0.00       -9.91      9.91 o 
  -9   5   0        0.98        0.47     10.13 o 
  -8   5   0      452.93      417.29     18.70 o 
  -7   5   0     3510.50     3512.75     46.58 o 
  -6   5   0     1086.74     1102.01     19.79 o 
  -5   5   0      435.81      422.25     11.99 o 
  -4   5   0       10.69        5.69      4.56 o 
  -3   5   0     3407.99     3442.33     33.45 o 
  -2   5   0     6421.33     6374.30     58.37 o 
  -1   5   0     4876.56     4832.04     44.24 o 
   0   5   0     1011.01      959.20     16.80 o 
   1   5   0     3243.64     3482.37     35.42 o 
   2   5   0      872.12      796.42     16.34 o 
   3   5   0     2315.66     2200.81     27.68 o 
   4   5   0     3408.36     3409.31     38.28 o 
   5   5   0      506.82      524.13     17.02 o 
   6   5   0      182.27      183.54     11.75 o 
   7   5   0      529.86      550.69     21.58 o 
   8   5   0      326.91      377.85     34.91 o 
   9   5   0     1677.60     1700.99     53.30 o 
  10   5   0      261.74      250.77     32.77 o 
  11   5   0       12.47       -2.63     26.52 o 
  12   5   0       74.88       57.78     50.44 o 
 -13   6   0       69.68       44.03     32.14 o 
 -12   6   0       80.07       70.76     22.13 o 
 -11   6   0      930.22      906.88     41.03 o 
 -10   6   0     1030.35     1014.41     55.29 o 
  -9   6   0     2032.52     1843.76     49.87 o 
  -8   6   0       24.59       29.22      9.77 o 
  -7   6   0      254.83      213.23     13.79 o 
  -6   6   0      927.80      917.02     20.45 o 
  -5   6   0     2681.54     2664.72     30.53 o 
  -4   6   0     3879.10     3698.11     37.25 o 
  -3   6   0      192.39      204.95      8.72 o 
  -2   6   0      640.77      774.07     14.42 o 
  -1   6   0        5.81        5.86      4.82 o 
   0   6   0     3296.88     3212.96     34.38 o 
   1   6   0     4887.97     4843.76     47.23 o 
   2   6   0      467.01      427.88     13.19 o 
   3   6   0      849.83      920.28     17.84 o 
   4   6   0      755.77      781.58     18.56 o 
   5   6   0      458.42      446.40     21.41 o 
   6   6   0     4622.88     4668.45     55.31 o 
   7   6   0      168.96      158.51     15.25 o 
   8   6   0       67.47       60.16     17.00 o 
   9   6   0        3.45        2.13     17.55 o 
  10   6   0      703.69      699.77     50.06 o 
  11   6   0      771.72      931.24    115.56 o 
  12   6   0      157.65      205.14     67.87 o 
 -13   7   0      279.61      292.88     34.13 o 
 -12   7   0      902.50      913.21     62.55 o 
 -11   7   0      204.30      228.65     23.97 o 
 -10   7   0       20.05       13.51     13.84 o 
  -9   7   0        1.23        4.18     12.18 o 
  -8   7   0      668.86      713.23     31.53 o 
  -7   7   0     1242.54     1241.80     30.04 o 
  -6   7   0      961.36      864.21     22.73 o 
  -5   7   0      318.80      345.67     15.66 o 
  -4   7   0      209.45      185.30      9.52 o 
  -3   7   0      250.72      215.91      8.95 o 
  -2   7   0     4372.46     4411.02     44.60 o 
  -1   7   0     5431.65     5594.86     53.48 o 
   0   7   0        3.37        5.68      5.59 o 
   1   7   0     2581.92     2746.61     34.62 o 
   2   7   0      115.14      142.80      9.13 o 
   3   7   0     2712.27     2759.36     34.83 o 
   4   7   0     4525.93     4667.83     51.04 o 
   5   7   0      859.28      864.49     23.67 o 
   6   7   0       47.19       17.60     10.13 o 
   7   7   0      250.76      290.75     21.09 o 
   8   7   0      376.48      350.49     44.20 o 
   9   7   0     1561.86     1634.61     64.56 o 
  10   7   0      923.72      843.62     55.44 o 
  11   7   0        0.05       34.85     47.39 o 
 -13   8   0       50.45       48.77     21.44 o 
 -12   8   0      265.56      216.92     30.35 o 
 -11   8   0      152.00      141.76     26.05 o 
 -10   8   0      546.36      606.21     36.54 o 
  -9   8   0     1137.78     1106.72     47.22 o 
  -8   8   0      435.07      456.55     38.26 o 
  -7   8   0      105.92       85.75     12.70 o 
  -6   8   0      415.22      422.86     19.79 o 
  -5   8   0     1022.46      943.20     22.46 o 
  -4   8   0     2798.12     2771.93     37.81 o 
  -3   8   0     1944.13     1903.08     27.73 o 
  -2   8   0       79.16       81.51      8.50 o 
  -1   8   0     2338.95     2298.19     31.87 o 
   0   8   0      241.82      236.71     11.71 o 
   1   8   0     2590.59     2533.23     34.41 o 
   2   8   0     3396.92     3372.24     42.48 o 
   3   8   0     1011.36     1056.12     23.56 o 
   4   8   0      298.48      332.14     17.64 o 
   5   8   0      637.43      636.23     26.35 o 
   6   8   0      498.65      509.14     26.03 o 
   7   8   0     1210.11     1174.71     47.83 o 
   8   8   0      214.87      213.75     26.04 o 
   9   8   0      191.62      237.79     34.39 o 
  10   8   0      392.10      351.59     49.82 o 
 -12   9   0      471.09      471.25     40.74 o 
 -11   9   0      315.61      276.33     32.11 o 
 -10   9   0       98.74      114.99     19.36 o 
  -9   9   0      423.51      383.37     37.46 o 
  -8   9   0      587.64      565.69     33.98 o 
  -7   9   0      524.34      488.46     29.48 o 
  -6   9   0      812.87      784.09     26.18 o 
  -5   9   0       98.98       96.46     12.15 o 
  -4   9   0      788.81      796.81     23.97 o 
  -3   9   0       16.13        8.31      7.07 o 
  -2   9   0     3943.78     3800.44     67.47 o 
  -1   9   0     1517.98     1484.72     33.47 o 
   0   9   0       88.91       75.37     11.49 o 
   1   9   0      102.19      132.79     13.95 o 
   2   9   0      501.61      533.73     24.65 o 
   3   9   0     3015.93     3210.48     52.70 o 
   4   9   0      412.58      444.33     22.24 o 
   5   9   0       96.20      126.99     16.75 o 
   6   9   0        8.90        0.73     13.35 o 
   7   9   0      228.55      244.70     27.07 o 
   8   9   0     1441.84     1447.53     54.43 o 
   9   9   0      757.81      797.07     55.06 o 
  10   9   0      333.81      275.50     68.79 o 
 -11  10   0      179.65      212.62     30.51 o 
 -10  10   0      263.78      246.51     31.03 o 
  -9  10   0       93.51      115.47     18.85 o 
  -8  10   0       23.64       19.97     13.85 o 
  -7  10   0       79.98       71.39     15.53 o 
  -6  10   0        1.53       -6.48     10.56 o 
  -5  10   0     1619.14     1608.71     41.74 o 
  -4  10   0      796.52      776.30     26.57 o 
  -3  10   0      229.85      260.19     17.22 o 
  -2  10   0      246.25      243.41     18.94 o 
  -1  10   0     1381.42     1322.93     33.32 o 
   0  10   0      845.76      891.20     39.06 o 
   1  10   0      206.33      253.07     18.54 o 
   2  10   0     2129.62     2095.43     50.65 o 
   3  10   0        4.95       11.56     12.73 o 
   4  10   0     1347.46     1384.14     45.69 o 
   5  10   0       12.40        2.89     13.56 o 
   6  10   0      904.02      940.88     48.05 o 
   7  10   0     1557.19     1646.59     61.25 o 
   8  10   0       52.91       73.90     22.95 o 
   9  10   0        3.02       20.21     29.19 o 
 -11  11   0      299.27      337.01     34.83 o 
 -10  11   0        2.44      -15.68     15.68 o 
  -9  11   0       50.51       57.72     21.26 o 
  -8  11   0      430.57      445.43     30.32 o 
  -7  11   0     1045.55     1048.10     38.10 o 
  -6  11   0      972.87      984.26     36.44 o 
  -5  11   0      202.04      211.92     19.80 o 
  -4  11   0      223.12      233.36     20.45 o 
  -3  11   0      215.97      231.25     23.81 o 
  -2  11   0      481.87      482.69     35.69 o 
  -1  11   0     1620.61     1555.22     85.39 o 
   0  11   0      335.98      317.73     31.10 o 
   1  11   0      382.88      406.85     35.15 o 
   2  11   0       22.03       25.19     18.31 o 
   3  11   0     1352.29     1230.99     53.27 o 
   4  11   0      697.74      723.27     46.79 o 
   5  11   0      276.22      270.16     42.95 o 
   6  11   0      226.12      263.80     40.83 o 
   7  11   0      159.46      165.59     37.26 o 
   8  11   0      507.52      436.61     62.22 o 
 -10  12   0      163.56      164.90     30.36 o 
  -9  12   0      644.45      604.79     47.58 o 
  -8  12   0      191.50      177.94     41.15 o 
  -7  12   0       14.06       18.38     16.08 o 
  -6  12   0      173.57      168.65     19.88 o 
  -5  12   0      167.48      205.01     20.60 o 
  -4  12   0      299.08      290.46     27.64 o 
  -3  12   0     1940.76     1943.57     57.04 o 
  -2  12   0       26.83       11.37     22.69 o 
  -1  12   0      164.07      165.24     26.31 o 
   0  12   0      847.94      848.25     50.43 o 
   1  12   0      607.91      661.63     45.60 o 
   2  12   0      682.07      705.16     47.61 o 
   3  12   0      294.42      418.34     47.30 o 
   4  12   0       31.96       25.89     25.92 o 
   5  12   0      167.87      173.78     40.05 o 
   6  12   0      408.67      423.48     51.76 o 
   7  12   0      333.81      351.68     50.26 o 
  -9  13   0        0.09      -10.14     14.31 o 
  -8  13   0      441.96      451.66     54.29 o 
  -7  13   0       54.16       36.38     19.11 o 
  -6  13   0      715.90      808.56     45.36 o 
  -5  13   0      596.35      598.04     38.36 o 
  -4  13   0       33.74        0.08     16.27 o 
  -3  13   0      448.60      448.99     53.35 o 
  -2  13   0     1035.65     1035.22     53.57 o 
  -1  13   0      338.15      409.85     42.85 o 
   0  13   0      594.62      634.79     46.01 o 
   1  13   0      194.37      199.34     29.50 o 
   2  13   0       64.34       69.82     29.28 o 
   3  13   0      497.43      531.23     54.36 o 
   4  13   0      349.01      320.57     45.31 o 
   5  13   0      453.67      413.52     51.93 o 
  -7  14   0       30.73       30.17     17.81 o 
  -6  14   0        0.20       23.45     24.05 o 
  -5  14   0      259.42      262.53     28.46 o 
  -4  14   0      819.68      820.27     45.91 o 
  -3  14   0      267.33      273.06     29.13 o 
  -2  14   0      132.69      129.52     23.88 o 
  -1  14   0       15.95       20.07     21.27 o 
   0  14   0      141.06      134.12     34.20 o 
   1  14   0      300.05      229.73     40.00 o 
   2  14   0      844.10      979.24    110.06 o 
   3  14   0       69.49       70.12     36.08 o 
  -4  15   0       60.80       46.06     23.43 o 
  -3  15   0      197.41      102.42     39.13 o 
  -2  15   0       70.93      138.49     44.33 o 
   0 -15   1       83.72      122.73     58.70 o 
   1 -15   1       23.14        1.22     19.78 o 
   2 -15   1      218.07      251.92     28.75 o 
   3 -15   1      273.41      252.42     27.63 o 
   4 -15   1      378.80      347.75     31.27 o 
  -3 -14   1      163.78       81.83     31.80 o 
  -2 -14   1       43.45       20.70     26.15 o 
  -1 -14   1       51.24       56.90     23.76 o 
   0 -14   1      772.82      696.18     48.93 o 
   1 -14   1      810.20      891.95     72.84 o 
   2 -14   1       50.70       16.24     20.17 o 
   3 -14   1      145.28      119.65     23.92 o 
   4 -14   1        0.81       15.17     16.34 o 
   5 -14   1      405.49      419.55     33.61 o 
   6 -14   1      495.03      519.33     46.58 o 
   7 -14   1      300.95      337.44     31.15 o 
  -5 -13   1      129.62      144.23     37.14 o 
  -4 -13   1        0.22        5.63     24.74 o 
  -3 -13   1       48.41       71.21     32.10 o 
  -2 -13   1      798.00      934.06    120.15 o 
  -1 -13   1      862.01      862.44     54.70 o 
   0 -13   1      133.17      147.84     43.78 o 
   1 -13   1        2.55        6.06     17.93 o 
   2 -13   1        0.46       -6.81     16.46 o 
   3 -13   1      670.48      672.09     33.01 o 
   4 -13   1      829.26      821.06     34.07 o 
   5 -13   1      300.93      310.28     27.14 o 
   6 -13   1        5.55        4.63     16.86 o 
   7 -13   1        6.28       -3.45     15.41 o 
   8 -13   1      136.16      175.66     26.31 o 
   9 -13   1      571.14      663.22     66.75 o 
  -7 -12   1       13.08        9.79     39.29 o 
  -6 -12   1        1.83       23.17     27.17 o 
  -5 -12   1      352.86      384.31    106.70 o 
  -4 -12   1     1176.49     1219.73     71.95 o 
  -3 -12   1      502.68      567.29     61.36 o 
  -2 -12   1      294.14      269.04     32.11 o 
  -1 -12   1       28.49       14.68     17.51 o 
   0 -12   1      742.09      699.80     66.73 o 
   1 -12   1      385.10      356.08     32.45 o 
   2 -12   1     1214.90     1265.63     80.69 o 
   3 -12   1      329.19      307.05     23.12 o 
   4 -12   1       45.16       48.28     13.51 o 
   5 -12   1        1.65       -3.07     11.27 o 
   6 -12   1      452.20      434.96     25.95 o 
   7 -12   1      544.64      583.58     29.73 o 
   8 -12   1      476.71      461.74     36.75 o 
   9 -12   1        2.74       -4.38     16.31 o 
  10 -12   1       12.42        4.11     15.27 o 
  -8 -11   1       33.36       37.68     29.97 o 
  -7 -11   1      342.53      251.84     68.64 o 
  -6 -11   1     1088.00     1088.70     76.20 o 
  -5 -11   1      438.36      506.09     50.66 o 
  -4 -11   1       33.48        4.46     18.18 o 
  -3 -11   1      105.51      104.67     26.04 o 
  -2 -11   1      150.35      125.81     33.47 o 
  -1 -11   1     1625.75     1677.48     74.43 o 
   0 -11   1      866.80      879.36     45.32 o 
   1 -11   1      249.62      241.59     27.18 o 
   2 -11   1      180.92      183.96     27.40 o 
   3 -11   1      229.19      248.77     22.24 o 
   4 -11   1     1427.55     1495.28     57.50 o 
   5 -11   1      265.06      327.16     22.27 o 
   6 -11   1       67.12       28.45     12.63 o 
   7 -11   1      100.89       83.14     15.11 o 
   8 -11   1      274.22      244.14     26.56 o 
   9 -11   1      292.80      277.03     23.34 o 
  10 -11   1      346.59      371.28     34.83 o 
  11 -11   1      112.19      111.15     23.02 o 
  -9 -10   1      546.89      562.77     60.60 o 
  -8 -10   1      588.38      598.92     59.96 o 
  -7 -10   1       48.03       65.96     28.64 o 
  -6 -10   1       81.71      123.81     38.37 o 
  -5 -10   1      161.54      166.82     26.64 o 
  -4 -10   1      776.86      863.93     37.74 o 
  -3 -10   1     1154.24     1175.07     47.95 o 
  -2 -10   1       55.69       44.81     15.13 o 
  -1 -10   1       34.90       34.25     12.19 o 
   0 -10   1       35.39       33.78     15.40 o 
   1 -10   1     2315.06     2257.03     52.79 o 
   2 -10   1      500.59      521.75     25.64 o 
   3 -10   1      531.81      499.16     32.26 o 
   4 -10   1      349.89      358.57     18.72 o 
   5 -10   1      961.73      903.10     26.49 o 
   6 -10   1      148.81      143.56     16.10 o 
   7 -10   1      744.91      771.84     30.65 o 
   8 -10   1      750.57      777.31     32.51 o 
   9 -10   1        9.09       21.27     18.89 o 
  10 -10   1       82.53       78.05     22.58 o 
  11 -10   1      319.15      315.99     58.56 o 
 -10  -9   1      129.82      117.31     35.64 o 
  -9  -9   1       10.75       13.55     20.88 o 
  -8  -9   1      336.31      342.29     35.66 o 
  -7  -9   1     1108.41     1169.46     51.12 o 
  -6  -9   1      571.15      641.02     32.14 o 
  -5  -9   1      865.15      908.36     35.27 o 
  -4  -9   1      123.43      136.10     14.38 o 
  -3  -9   1      257.71      314.21     18.62 o 
  -2  -9   1     2100.44     2068.62     47.65 o 
  -1  -9   1     2083.24     2009.70     40.32 o 
   0  -9   1     1537.75     1419.92     32.48 o 
   1  -9   1      586.77      579.48     22.51 o 
   2  -9   1     1370.91     1411.24     28.36 o 
   3  -9   1       58.30       43.63      8.61 o 
   4  -9   1     1170.20     1137.39     27.54 o 
   5  -9   1     2425.65     2439.20     43.38 o 
   6  -9   1        3.25       -0.98      8.07 o 
   7  -9   1      161.55      131.90     16.89 o 
   8  -9   1       75.36       97.62     16.09 o 
   9  -9   1      680.36      727.77     42.45 o 
  10  -9   1      670.13      639.44     53.88 o 
  11  -9   1       14.80       36.03     18.72 o 
  12  -9   1       91.99      146.82     25.40 o 
 -11  -8   1      251.28      249.24     47.39 o 
 -10  -8   1      294.14      343.80     38.96 o 
  -9  -8   1      657.82      607.37     47.34 o 
  -8  -8   1     1082.93     1093.80     58.91 o 
  -7  -8   1       56.13       44.92     15.99 o 
  -6  -8   1        2.86        3.76     11.22 o 
  -5  -8   1      252.44      278.75     18.27 o 
  -4  -8   1     3198.19     3141.60     50.90 o 
  -3  -8   1     2954.32     3025.30     48.56 o 
  -2  -8   1       36.11       44.79      8.65 o 
  -1  -8   1       95.28      117.78      9.60 o 
   0  -8   1      347.60      354.96     14.75 o 
   1  -8   1     2165.96     2149.64     30.58 o 
   2  -8   1     2539.89     2502.04     31.20 o 
   3  -8   1       37.00       33.68      6.22 o 
   4  -8   1       81.26       90.52      8.08 o 
   5  -8   1      216.34      236.35     13.49 o 
   6  -8   1     1590.16     1519.64     33.43 o 
   7  -8   1     1336.53     1300.92     31.87 o 
   8  -8   1      350.03      408.46     25.60 o 
   9  -8   1       38.93       43.94     13.98 o 
  10  -8   1      380.19      381.49     26.67 o 
  11  -8   1      422.86      406.32     30.80 o 
  12  -8   1      511.42      507.01     40.66 o 
 -11  -7   1      233.86      169.92     39.26 o 
 -10  -7   1      297.52      373.53     93.09 o 
  -9  -7   1      247.68      229.95     37.34 o 
  -8  -7   1      274.91      302.38     32.71 o 
  -7  -7   1     1175.43     1182.58     35.66 o 
  -6  -7   1     1098.48     1157.12     30.31 o 
  -5  -7   1      566.24      594.64     23.94 o 
  -4  -7   1       72.88      108.34      9.48 o 
  -3  -7   1      530.21      577.44     16.66 o 
  -2  -7   1      512.50      510.85     20.81 o 
  -1  -7   1     1116.17      998.93     24.34 o 
   0  -7   1     3885.50     3815.36     38.13 o 
   1  -7   1       14.60       18.05      5.01 o 
   2  -7   1      464.52      521.09     12.68 o 
   3  -7   1      258.67      304.66     10.55 o 
   4  -7   1     3566.16     3544.40     37.33 o 
   5  -7   1     2238.62     2188.66     27.39 o 
   6  -7   1      252.38      240.72     12.36 o 
   7  -7   1       10.03        3.66      7.79 o 
   8  -7   1      191.17      183.22     15.19 o 
   9  -7   1     1721.41     1689.49     63.19 o 
  10  -7   1     1280.65     1249.53     41.39 o 
  11  -7   1      305.60      290.62     25.01 o 
  12  -7   1       37.41       15.91     17.24 o 
  13  -7   1       92.39       98.34     22.50 o 
 -12  -6   1       72.71       53.86     32.59 o 
 -11  -6   1       15.18       18.44     21.78 o 
 -10  -6   1      438.21      449.92     42.27 o 
  -9  -6   1     2497.62     2507.33    140.89 o 
  -8  -6   1      692.26      736.92     34.40 o 
  -7  -6   1        2.36       -3.25      7.67 o 
  -6  -6   1       41.67       48.31      9.12 o 
  -5  -6   1       13.74        7.19      6.13 o 
  -4  -6   1     1906.08     1843.53     26.75 o 
  -3  -6   1     9387.41     9278.41     81.61 o 
  -2  -6   1      777.32      742.49     14.87 o 
  -1  -6   1      207.94      200.13      8.79 o 
   0  -6   1      994.24      939.52     14.95 o 
   1  -6   1     5298.41     5396.35     49.08 o 
   2  -6   1     6230.81     6303.58     55.06 o 
   3  -6   1     2053.98     2004.42     22.80 o 
   4  -6   1        0.81        4.60      4.35 o 
   5  -6   1      637.22      671.48     18.21 o 
   6  -6   1      521.43      516.93     14.36 o 
   7  -6   1     1350.82     1328.57     28.70 o 
   8  -6   1     1740.62     1625.92     36.28 o 
   9  -6   1       62.68       57.17     11.60 o 
  10  -6   1      340.84      291.96     23.43 o 
  11  -6   1       41.84       47.65     15.54 o 
  12  -6   1      482.39      507.66     49.25 o 
  13  -6   1      318.84      315.40     34.34 o 
 -12  -5   1      196.19      219.82     66.34 o 
 -11  -5   1      894.46      901.76     61.15 o 
 -10  -5   1      654.50      723.60     52.09 o 
  -9  -5   1      503.17      452.24     39.36 o 
  -8  -5   1       67.60       93.32     15.67 o 
  -7  -5   1      640.36      651.46     21.99 o 
  -6  -5   1     2090.90     2031.48     34.47 o 
  -5  -5   1     4408.83     4378.28     47.06 o 
  -4  -5   1      203.11      205.25     10.13 o 
  -3  -5   1     1929.84     1953.74     25.36 o 
  -2  -5   1       65.27       45.29      7.33 o 
  -1  -5   1      196.07      125.64      6.79 o 
   0  -5   1     3941.72     3888.91     35.30 o 
   1  -5   1      479.20      468.17     10.36 o 
   2  -5   1      509.63      525.56     10.31 o 
   3  -5   1      386.13      360.39      9.27 o 
   4  -5   1       18.57       18.79      4.52 o 
   5  -5   1     1709.67     1681.14     21.89 o 
   6  -5   1     2400.87     2398.15     31.16 o 
   7  -5   1       11.93       11.96      6.48 o 
   8  -5   1      251.71      269.93     21.55 o 
   9  -5   1     1136.16     1188.71     31.85 o 
  10  -5   1     1063.51     1045.99     49.16 o 
  11  -5   1      681.44      615.68     33.57 o 
  12  -5   1      102.52      100.69     19.29 o 
  13  -5   1       29.59       47.43     20.69 o 
 -13  -4   1      338.41      264.76     76.13 o 
 -12  -4   1       58.02       95.39     53.81 o 
 -11  -4   1        0.02      -18.53     18.53 o 
 -10  -4   1      299.11      306.90     35.01 o 
  -9  -4   1      198.54      206.51     20.36 o 
  -8  -4   1     1057.36     1029.07     31.35 o 
  -7  -4   1     4246.79     4178.08     52.80 o 
  -6  -4   1       67.43       46.15      8.01 o 
  -5  -4   1     3650.56     3750.67     40.99 o 
  -4  -4   1      976.41      957.15     17.06 o 
  -3  -4   1      113.68       82.54      6.62 o 
  -2  -4   1     3204.02     3191.58     32.38 o 
  -1  -4   1     1200.47     1106.88     14.64 o 
   0  -4   1     1518.42     1626.97     17.59 o 
   1  -4   1     2500.07     2558.28     25.91 o 
   2  -4   1      175.22      154.70      5.89 o 
   3  -4   1     3055.60     3031.42     28.07 o 
   4  -4   1      896.74      912.78     13.98 o 
   5  -4   1       45.20       65.58      5.95 o 
   6  -4   1      545.12      533.29     12.83 o 
   7  -4   1     3650.36     3622.74     57.58 o 
   8  -4   1      510.59      480.04     19.45 o 
   9  -4   1      498.14      505.89     23.72 o 
  10  -4   1      127.55      149.10     18.16 o 
  11  -4   1      264.80      287.87     24.39 o 
  12  -4   1      515.16      465.19     31.38 o 
  13  -4   1      280.03      291.93     35.44 o 
  14  -4   1      273.68      218.52     35.47 o 
 -13  -3   1       51.72       34.55     48.30 o 
 -12  -3   1      346.36      365.86     49.24 o 
 -11  -3   1      933.40      918.58     77.42 o 
 -10  -3   1     1794.02     1707.47     56.00 o 
  -9  -3   1       90.70      108.87     16.05 o 
  -8  -3   1      109.20      112.29     11.62 o 
  -7  -3   1     2863.91     2958.84     50.61 o 
  -6  -3   1     1658.29     1668.83     29.45 o 
  -5  -3   1     1252.58     1197.17     19.56 o 
  -4  -3   1     2729.36     2613.88     29.60 o 
  -3  -3   1      434.47      458.10     11.09 o 
  -2  -3   1     1929.02     1883.27     20.86 o 
  -1  -3   1    14512.36    14303.41    104.45 o 
   0  -3   1     7396.65     7155.39     56.57 o 
   1  -3   1    11662.54    11492.37     80.05 o 
   2  -3   1      347.11      329.38      6.26 o 
   3  -3   1        0.60       -3.22      3.22 o 
   4  -3   1     4811.39     4646.06     43.20 o 
   5  -3   1     4194.79     4061.49     40.48 o 
   6  -3   1      925.68      863.34     16.44 o 
   7  -3   1      317.81      308.63     15.73 o 
   8  -3   1      223.36      241.36     13.55 o 
   9  -3   1      567.20      623.14     43.18 o 
  10  -3   1      969.62      950.80     79.56 o 
  11  -3   1      883.95      821.89     37.78 o 
  12  -3   1        0.46      -13.00     13.00 o 
  13  -3   1        0.03      -11.09     17.76 o 
  14  -3   1       58.69       67.58     34.95 o 
 -13  -2   1      710.24      718.15    104.56 o 
 -12  -2   1      369.80      394.30     49.73 o 
 -11  -2   1      105.68       94.70     24.14 o 
 -10  -2   1     1490.15     1515.43     49.51 o 
  -9  -2   1      618.94      634.63     30.49 o 
  -8  -2   1     1066.10     1060.70     25.04 o 
  -7  -2   1      945.04      863.55     21.53 o 
  -6  -2   1       11.17       21.18      6.58 o 
  -5  -2   1        0.34       -2.48      3.98 o 
  -4  -2   1     3445.59     3348.81     35.79 o 
  -3  -2   1    12111.67    11762.86     97.92 o 
  -2  -2   1     5937.77     5779.84     46.05 o 
  -1  -2   1     4659.81     4694.81     36.83 o 
   0  -2   1     3315.21     3363.63     26.03 o 
   1  -2   1      418.51      408.74      5.55 o 
   2  -2   1     9847.20     9901.50     69.39 o 
   3  -2   1     1864.34     1816.62     18.40 o 
   4  -2   1        6.55       -4.08      4.08 o 
   5  -2   1     1182.86     1183.10     17.25 o 
   6  -2   1      754.25      711.06     14.64 o 
   7  -2   1     1835.82     1888.40     31.90 o 
   8  -2   1     5159.31     5205.22     69.19 o 
   9  -2   1      963.29      921.03     28.91 o 
  10  -2   1       49.13       25.28     15.37 o 
  11  -2   1        0.39      -12.05     13.32 o 
  12  -2   1      519.64      489.79     49.94 o 
  13  -2   1      552.89      577.41     53.83 o 
  14  -2   1      479.59      447.61     97.99 o 
 -14  -1   1       36.93       31.46     31.71 o 
 -13  -1   1       97.99       88.35     57.17 o 
 -12  -1   1      519.30      492.35     52.36 o 
 -11  -1   1     2290.25     2362.97     65.02 o 
 -10  -1   1      856.96      916.83     43.52 o 
  -9  -1   1     1543.05     1461.59     39.74 o 
  -8  -1   1      343.94      323.27     15.96 o 
  -7  -1   1     1046.25     1061.80     23.12 o 
  -6  -1   1     6065.12     6149.07     67.90 o 
  -5  -1   1    15510.88    15198.73    148.91 o 
  -4  -1   1    10557.69    10352.59    112.75 o 
  -3  -1   1        1.80        7.21      4.53 o 
  -2  -1   1     4423.73     4401.22     37.06 o 
  -1  -1   1     9591.67     9408.75     70.61 o 
   0  -1   1    23705.57    23431.81    416.09 o 
   1  -1   1    14027.89    13976.43    156.73 o 
   2  -1   1    10282.35    10126.25     75.77 o 
   3  -1   1     2927.93     2941.58     27.84 o 
   4  -1   1     1746.90     1708.64     20.27 o 
   5  -1   1     4573.36     4449.34     43.44 o 
   6  -1   1    13977.49    14089.13    156.20 o 
   7  -1   1       39.00       23.03      6.06 o 
   8  -1   1      379.85      390.10     17.72 o 
   9  -1   1      852.11      881.91     52.54 o 
  10  -1   1      669.28      659.62     39.10 o 
  11  -1   1     1363.58     1279.26     59.21 o 
  12  -1   1      257.78      209.92     27.01 o 
  13  -1   1       28.93       25.88     28.74 o 
  14  -1   1      256.68      234.67     40.50 o 
 -14   0   1      623.99      474.78     58.33 o 
 -13   0   1      496.99      493.13     59.77 o 
 -12   0   1      742.16      696.42     48.07 o 
 -11   0   1       24.32       53.38     21.38 o 
 -10   0   1      811.79      734.78     42.67 o 
  -9   0   1     1373.01     1371.03     37.87 o 
  -8   0   1     3721.22     3878.47     52.07 o 
  -7   0   1     1800.52     1661.55     34.60 o 
  -6   0   1       18.25       19.64      6.70 o 
  -5   0   1     1597.80     1606.59     23.55 o 
  -4   0   1     5546.69     5453.12     56.83 o 
  -3   0   1     2846.47     2703.65     72.52 o 
  -2   0   1     3029.97     2938.94     33.15 o 
  -1   0   1    10778.44    10681.06     78.62 o 
   0   0   1      942.56     1051.39     31.49 o 
   1   0   1     6690.42     6916.63     60.75 o 
   2   0   1      315.96      300.29     15.46 o 
   3   0   1    19197.12    19469.32    145.77 o 
   4   0   1     1851.21     2120.12     40.54 o 
   5   0   1     1088.75     1099.87     17.40 o 
   6   0   1      893.92      894.46     17.62 o 
   7   0   1     1552.99     1525.43     25.04 o 
   8   0   1     2932.40     2962.31     49.20 o 
   9   0   1      328.70      380.83     22.08 o 
  10   0   1      361.96      366.44     39.80 o 
  11   0   1      207.90      239.30     44.62 o 
  12   0   1      870.00      763.92     47.25 o 
  13   0   1      505.90      509.24     53.26 o 
  14   0   1      248.84      235.61     79.03 o 
 -14   1   1      131.53      117.15     37.17 o 
 -13   1   1        3.54      -10.70     24.16 o 
 -12   1   1      241.51      172.22     28.04 o 
 -11   1   1      946.30      981.48     56.97 o 
 -10   1   1      841.14      883.14     35.31 o 
  -9   1   1      505.52      565.94     24.98 o 
  -8   1   1      124.47      157.53     13.69 o 
  -7   1   1        6.23        1.46      6.25 o 
  -6   1   1      492.04      460.06     16.78 o 
  -5   1   1     4895.06     4979.56     51.72 o 
  -4   1   1     6926.51     7268.56     71.92 o 
  -3   1   1     1014.52     1114.03     17.79 o 
  -2   1   1     4951.57     5045.89     41.58 o 
  -1   1   1     1771.58     1788.19     20.57 o 
   0   1   1    28176.68    28976.73    211.83 o 
   1   1   1     1143.40     1269.11     12.68 o 
   2   1   1      339.69      313.66      7.00 o 
   3   1   1      366.72      346.17      8.76 o 
   4   1   1     3472.90     3344.19     34.52 o 
   5   1   1     6402.71     6553.72     64.34 o 
   6   1   1      898.92      876.87     17.15 o 
   7   1   1     5837.39     6115.34     65.37 o 
   8   1   1       34.39       25.66     12.08 o 
   9   1   1     1139.96     1214.16     35.19 o 
  10   1   1      536.12      493.08     44.94 o 
  11   1   1     1573.58     1493.02     87.13 o 
  12   1   1      307.40      298.08     67.26 o 
  13   1   1       43.91       85.65     31.10 o 
 -14   2   1      313.65      413.55     53.40 o 
 -13   2   1      321.29      329.96     45.79 o 
 -12   2   1      745.62      776.35     45.19 o 
 -11   2   1       19.65        0.88     19.89 o 
 -10   2   1       90.41       98.72     14.60 o 
  -9   2   1      191.96      243.80     15.95 o 
  -8   2   1      744.89      747.41     25.89 o 
  -7   2   1     3865.09     3892.94     44.59 o 
  -6   2   1     4546.38     4732.68     49.33 o 
  -5   2   1      364.28      356.50     11.67 o 
  -4   2   1     2920.93     2817.76     29.35 o 
  -3   2   1      226.02      196.69      7.12 o 
  -2   2   1     6697.12     6750.10     62.29 o 
  -1   2   1    11977.26    12540.54    100.81 o 
   0   2   1      612.80      678.14     11.10 o 
   1   2   1     1432.04     1485.47     16.11 o 
   2   2   1      230.64      237.07      7.29 o 
   3   2   1        7.48       24.17     16.35 o 
   4   2   1    10794.10    10964.94    102.66 o 
   5   2   1      339.68      272.37     11.52 o 
   6   2   1      594.37      638.09     17.13 o 
   7   2   1     1033.94     1062.55     27.16 o 
   8   2   1     2290.21     2359.71     59.58 o 
   9   2   1       23.06       33.23     12.56 o 
  10   2   1        6.87       33.06     22.75 o 
  11   2   1       78.32       37.00     24.41 o 
  12   2   1      245.62      146.75     56.25 o 
  13   2   1      553.60      534.41     92.63 o 
 -14   3   1      116.46      161.93     46.16 o 
 -13   3   1        1.27        4.04     24.74 o 
 -12   3   1      464.84      441.31     55.03 o 
 -11   3   1     1166.87     1171.58     45.01 o 
 -10   3   1      808.28      807.67     33.86 o 
  -9   3   1      579.75      623.88     24.23 o 
  -8   3   1      309.69      328.87     15.72 o 
  -7   3   1     2382.59     2280.50     31.44 o 
  -6   3   1     2226.51     2122.33     28.64 o 
  -5   3   1     1342.36     1237.28     19.67 o 
  -4   3   1      322.18      243.66      9.49 o 
  -3   3   1       30.96       18.45      5.00 o 
  -2   3   1      253.37      265.25      8.61 o 
  -1   3   1    11139.31    11067.98    101.60 o 
   0   3   1      191.78      207.72      7.99 o 
   1   3   1      111.95      139.90      7.27 o 
   2   3   1      945.68      949.44     14.39 o 
   3   3   1      292.71      340.75     10.48 o 
   4   3   1     2565.41     2558.57     30.74 o 
   5   3   1     4781.27     4699.32     55.35 o 
   6   3   1      145.22      138.12      9.96 o 
   7   3   1      634.63      603.20     31.74 o 
   8   3   1      328.36      328.41     20.12 o 
   9   3   1        9.18       15.77     12.30 o 
  10   3   1      652.49      724.70     56.75 o 
  11   3   1      925.32      986.46     68.90 o 
  12   3   1      232.60      313.98     75.82 o 
  13   3   1        3.86      -20.48     41.88 o 
 -14   4   1      144.73       71.01     30.62 o 
 -13   4   1      370.98      303.51     64.81 o 
 -12   4   1      728.98      700.70     40.19 o 
 -11   4   1       74.03       71.82     17.47 o 
 -10   4   1        3.87        3.98     12.29 o 
  -9   4   1       17.11       17.22      9.28 o 
  -8   4   1      282.17      305.15     16.86 o 
  -7   4   1     2382.63     2361.68     30.95 o 
  -6   4   1      116.30       77.56      7.28 o 
  -5   4   1      559.99      618.89     13.65 o 
  -4   4   1       20.56       43.99      6.02 o 
  -3   4   1     2263.59     2207.62     23.99 o 
  -2   4   1     4219.06     4182.58     41.13 o 
  -1   4   1     2113.38     2087.01     27.14 o 
   0   4   1        4.98        1.23      4.42 o 
   1   4   1      329.10      374.50     12.36 o 
   2   4   1     1353.20     1243.70     18.90 o 
   3   4   1     4063.76     3811.04     38.78 o 
   4   4   1     2337.63     2314.13     29.96 o 
   5   4   1      178.13      194.69     10.63 o 
   6   4   1      347.87      385.48     15.51 o 
   7   4   1       91.73       91.16     12.83 o 
   8   4   1     1730.45     1799.37     40.94 o 
   9   4   1      843.41      861.48     37.84 o 
  10   4   1      160.00      117.18     30.78 o 
  11   4   1       43.22       21.22     26.15 o 
  12   4   1      120.41       95.39     54.72 o 
  13   4   1      124.72        0.92     43.41 o 
 -14   5   1      147.04      157.45     59.92 o 
 -13   5   1       62.26       36.37     26.93 o 
 -12   5   1      146.52      164.04     28.76 o 
 -11   5   1     1160.64     1115.27     55.24 o 
 -10   5   1      646.55      672.00     36.36 o 
  -9   5   1     1508.14     1480.28     58.64 o 
  -8   5   1      843.73      846.69     25.20 o 
  -7   5   1     1148.24     1135.11     24.22 o 
  -6   5   1     2464.25     2463.27     34.38 o 
  -5   5   1     1327.10     1157.15     20.05 o 
  -4   5   1     5803.93     5996.15     55.86 o 
  -3   5   1     4385.01     4451.81     43.25 o 
  -2   5   1     3252.83     3434.11     36.83 o 
  -1   5   1     1990.03     1978.18     26.25 o 
   0   5   1     1094.86      997.80     16.72 o 
   1   5   1     2787.73     2633.06     30.85 o 
   2   5   1     1294.84     1347.76     25.14 o 
   3   5   1      144.13      114.08      8.30 o 
   4   5   1     1367.81     1392.85     23.23 o 
   5   5   1      621.18      572.56     17.64 o 
   6   5   1     3226.34     3248.99     42.05 o 
   7   5   1     1298.02     1291.80     33.68 o 
   8   5   1      152.28      159.67     16.68 o 
   9   5   1      768.36      749.17     37.77 o 
  10   5   1      759.95      660.96     56.85 o 
  11   5   1      321.18      409.06     79.18 o 
  12   5   1      571.29      470.51     85.60 o 
 -13   6   1      199.26      176.05     42.04 o 
 -12   6   1      972.08     1061.28     81.91 o 
 -11   6   1      323.34      376.54     29.71 o 
 -10   6   1      124.26      136.35     23.65 o 
  -9   6   1      213.80      252.57     23.27 o 
  -8   6   1     1385.83     1345.88     30.97 o 
  -7   6   1     2227.23     2183.79     38.82 o 
  -6   6   1     1594.19     1565.68     27.25 o 
  -5   6   1       13.90       11.91      5.61 o 
  -4   6   1      786.77      764.93     16.03 o 
  -3   6   1     5105.90     5216.52     53.02 o 
  -2   6   1     3752.73     3687.68     46.26 o 
  -1   6   1     1496.49     1448.45     21.91 o 
   0   6   1      675.48      709.23     15.22 o 
   1   6   1      528.10      578.03     14.87 o 
   2   6   1     1463.46     1417.85     22.88 o 
   3   6   1     4021.32     4052.05     48.56 o 
   4   6   1     3247.16     3213.29     44.86 o 
   5   6   1     1017.78     1000.93     22.68 o 
   6   6   1       11.47        1.94      8.40 o 
   7   6   1     1509.26     1468.78     34.69 o 
   8   6   1      159.21      196.16     20.97 o 
   9   6   1     1286.96     1227.22     56.06 o 
  10   6   1      644.50      647.72     59.23 o 
  11   6   1       43.85       20.48     41.58 o 
  12   6   1      107.40      144.00     60.84 o 
 -13   7   1       75.47      123.02     35.64 o 
 -12   7   1      431.97      430.08     40.57 o 
 -11   7   1      452.02      425.66     31.56 o 
 -10   7   1      176.20      214.67     23.75 o 
  -9   7   1      651.58      666.97     35.56 o 
  -8   7   1      770.12      804.33     36.26 o 
  -7   7   1        7.76       -2.14      7.82 o 
  -6   7   1     1384.95     1365.77     29.38 o 
  -5   7   1     1098.85     1042.69     21.74 o 
  -4   7   1     2063.03     1992.10     27.44 o 
  -3   7   1     1044.88     1057.30     25.23 o 
  -2   7   1        9.05       19.05      6.07 o 
  -1   7   1      447.71      384.93     16.00 o 
   0   7   1     2995.73     2868.43     35.59 o 
   1   7   1     2259.56     2236.85     30.76 o 
   2   7   1     1640.24     1723.50     26.99 o 
   3   7   1      384.18      427.15     16.75 o 
   4   7   1     1341.90     1401.79     25.77 o 
   5   7   1      961.93     1001.22     23.03 o 
   6   7   1     1796.33     1787.52     38.17 o 
   7   7   1      802.16      862.04     37.13 o 
   8   7   1       36.15       54.93     20.55 o 
   9   7   1       75.99      113.84     26.30 o 
  10   7   1      920.04      734.97     96.92 o 
  11   7   1     1064.76     1024.49    121.98 o 
 -13   8   1      669.40      663.60     59.28 o 
 -12   8   1      281.40      250.61     32.85 o 
 -11   8   1       88.33       81.80     23.84 o 
 -10   8   1      376.76      330.76     27.78 o 
  -9   8   1      113.58      132.31     19.61 o 
  -8   8   1     1974.32     1934.98     52.91 o 
  -7   8   1     1346.96     1374.50     33.95 o 
  -6   8   1      516.42      499.36     20.82 o 
  -5   8   1       45.68       44.56      8.92 o 
  -4   8   1      383.74      387.04     14.59 o 
  -3   8   1     2116.13     2035.27     30.16 o 
  -2   8   1     2611.91     2555.17     34.21 o 
  -1   8   1     1509.54     1497.53     25.00 o 
   0   8   1       41.16       30.33      7.05 o 
   1   8   1      938.62      953.19     27.91 o 
   2   8   1      784.03      870.77     24.16 o 
   3   8   1     1949.40     1898.49     36.35 o 
   4   8   1     2522.81     2548.16     40.12 o 
   5   8   1      401.65      422.10     23.43 o 
   6   8   1        0.61      -10.15     10.15 o 
   7   8   1      583.75      597.78     37.86 o 
   8   8   1     1230.87     1289.61     50.72 o 
   9   8   1     1235.96     1251.25     62.74 o 
  10   8   1      490.60      407.23     78.27 o 
 -12   9   1      154.84      121.23     34.52 o 
 -11   9   1      128.15      165.96     28.68 o 
 -10   9   1      394.89      425.69     31.81 o 
  -9   9   1      357.12      399.95     29.76 o 
  -8   9   1       10.37       16.25     13.64 o 
  -7   9   1      476.55      436.23     28.41 o 
  -6   9   1      392.77      402.09     24.32 o 
  -5   9   1     1009.45     1046.84     25.59 o 
  -4   9   1     1665.77     1632.49     31.49 o 
  -3   9   1      533.90      474.80     20.77 o 
  -2   9   1        0.43       -1.27      8.48 o 
  -1   9   1     2369.88     2384.39     44.86 o 
   0   9   1      338.21      337.45     19.26 o 
   1   9   1      909.55      928.05     29.72 o 
   2   9   1     2213.76     2178.92     44.31 o 
   3   9   1      126.79      136.13     15.43 o 
   4   9   1      407.65      449.44     24.76 o 
   5   9   1      441.22      455.79     31.51 o 
   6   9   1      786.73      878.15     50.57 o 
   7   9   1      557.03      539.92     37.18 o 
   8   9   1       87.84       45.16     27.34 o 
   9   9   1       13.43       14.96     28.64 o 
  10   9   1      128.51      104.56     53.20 o 
 -11  10   1      133.22      180.62     29.61 o 
 -10  10   1        1.22        5.93     19.32 o 
  -9  10   1      160.78      119.20     35.26 o 
  -8  10   1      407.31      412.29     29.86 o 
  -7  10   1      828.85      792.20     42.69 o 
  -6  10   1      916.91      882.02     36.41 o 
  -5  10   1      468.76      418.46     36.43 o 
  -4  10   1      378.79      433.37     26.07 o 
  -3  10   1      391.86      430.21     20.98 o 
  -2  10   1      832.59      898.80     29.77 o 
  -1  10   1     1176.62     1184.58     32.41 o 
   0  10   1       13.67       18.55     10.64 o 
   1  10   1      159.23      178.31     16.77 o 
   2  10   1      281.86      304.04     20.71 o 
   3  10   1     2828.58     2888.39     62.15 o 
   4  10   1      102.64       93.56     24.58 o 
   5  10   1      228.27      235.79     30.70 o 
   6  10   1       88.45      106.63     25.38 o 
   7  10   1      577.93      593.45     48.00 o 
   8  10   1      596.91      647.87     51.53 o 
   9  10   1      430.81      466.11    106.55 o 
 -11  11   1      165.07      182.33     56.25 o 
 -10  11   1      248.08      269.70     48.20 o 
  -9  11   1      595.29      622.90     45.83 o 
  -8  11   1      470.51      454.89     31.96 o 
  -7  11   1       14.95        4.58     13.67 o 
  -6  11   1      355.71      342.14     25.12 o 
  -5  11   1     1024.15      981.41     45.43 o 
  -4  11   1      408.32      451.79     34.42 o 
  -3  11   1      324.68      400.69     29.25 o 
  -2  11   1       82.13       91.14     18.10 o 
  -1  11   1      559.80      506.30     38.74 o 
   0  11   1     1411.72     1450.74     42.61 o 
   1  11   1      107.58       79.94     16.45 o 
   2  11   1     1619.72     1586.77     46.18 o 
   3  11   1      240.59      258.53     26.01 o 
   4  11   1      964.11      930.65     54.92 o 
   5  11   1        1.04       -0.91     19.31 o 
   6  11   1      782.47      782.03     52.83 o 
   7  11   1      776.69      781.16     54.65 o 
   8  11   1       23.77       29.28     30.14 o 
 -10  12   1       80.32      103.34     31.05 o 
  -9  12   1       11.11       32.20     20.85 o 
  -8  12   1      770.07      776.04     50.57 o 
  -7  12   1      391.71      339.78     34.94 o 
  -6  12   1      538.06      529.19     30.95 o 
  -5  12   1      278.30      319.92     24.91 o 
  -4  12   1       11.86       -2.98     12.33 o 
  -3  12   1      415.57      448.47     32.40 o 
  -2  12   1     1039.71     1053.17     50.52 o 
  -1  12   1      925.22      886.66     50.70 o 
   0  12   1      705.53      762.31     48.69 o 
   1  12   1       28.52       -5.52     21.30 o 
   2  12   1        9.94       -1.70     26.29 o 
   3  12   1     1284.71     1405.06     72.99 o 
   4  12   1      528.98      554.44     62.83 o 
   5  12   1      259.09      256.78     41.17 o 
   6  12   1      168.29       65.50     31.65 o 
  -8  13   1      208.17      177.72     33.39 o 
  -7  13   1       50.58       57.66     22.94 o 
  -6  13   1        2.44        7.48     17.37 o 
  -5  13   1      544.94      558.66     37.72 o 
  -4  13   1      849.08      854.72     45.42 o 
  -3  13   1      550.61      496.36     35.26 o 
  -2  13   1      159.80      114.61     22.49 o 
  -1  13   1        3.84       -7.99     22.15 o 
   0  13   1      275.18      289.31     40.36 o 
   1  13   1      517.77      631.21     57.24 o 
   2  13   1      825.79      858.95     65.33 o 
   3  13   1      108.10      131.77     45.86 o 
   4  13   1       11.89       13.15     38.52 o 
   5  13   1       97.61      151.95     49.83 o 
  -7  14   1      338.97      223.49     48.30 o 
  -6  14   1      494.49      484.88     68.18 o 
  -5  14   1      569.17      670.46     77.04 o 
  -4  14   1        0.37      -27.52     27.52 o 
  -3  14   1      207.87      129.02     44.64 o 
  -2  14   1      242.50      252.22     54.42 o 
  -1  14   1      618.65      607.17     75.82 o 
   0  14   1      294.42      277.90     56.87 o 
   1  14   1      159.57      135.13     46.78 o 
   2  14   1       48.64       61.45     41.88 o 
   3  14   1      319.23      315.20     66.34 o 
  -3  15   1       37.79       27.21     35.46 o 
  -2  15   1       82.64       40.36     36.38 o 
  -1  15   1        2.89        4.28     30.57 o 
   0 -15   2      191.75      174.86     27.95 o 
   1 -15   2      508.46      485.35     45.68 o 
   2 -15   2       98.19       77.52     21.15 o 
   3 -15   2       52.99       51.12     17.61 o 
   4 -15   2        4.92       19.24     21.31 o 
  -3 -14   2       92.72      150.80     35.46 o 
  -2 -14   2      462.99      450.88     41.51 o 
  -1 -14   2      326.99      287.98     34.19 o 
   0 -14   2       95.17       82.41     26.84 o 
   1 -14   2       49.79       30.45     19.00 o 
   2 -14   2       85.51      101.88     23.18 o 
   3 -14   2      201.99      193.81     28.73 o 
   4 -14   2      955.84     1007.10     63.43 o 
   5 -14   2      119.38       89.14     19.73 o 
   6 -14   2        5.47        0.07     15.06 o 
   7 -14   2        0.41        9.00     15.05 o 
  -5 -13   2      321.24      225.17     40.34 o 
  -4 -13   2      467.86      435.47     50.27 o 
  -3 -13   2      437.29      464.82     41.77 o 
  -2 -13   2        1.80       12.57     18.77 o 
  -1 -13   2        0.18       -0.62     17.07 o 
   0 -13   2      397.76      396.20     35.71 o 
   1 -13   2      522.89      531.93     44.90 o 
   2 -13   2      567.26      540.36     36.36 o 
   3 -13   2      263.61      229.97     26.41 o 
   4 -13   2        2.13       -1.51     10.81 o 
   5 -13   2      183.30      202.23     17.69 o 
   6 -13   2      347.59      390.66     20.73 o 
   7 -13   2      289.21      350.19     28.68 o 
   8 -13   2      361.99      402.96     35.17 o 
  -7 -12   2      195.30      171.01     77.04 o 
  -6 -12   2      541.78      441.83     55.80 o 
  -5 -12   2       59.42       86.57     29.64 o 
  -4 -12   2       34.00       43.41     21.05 o 
  -3 -12   2      190.89      221.27     28.90 o 
  -2 -12   2      384.02      444.70     40.32 o 
  -1 -12   2     1075.51     1116.24     75.60 o 
   0 -12   2      633.06      615.06     41.83 o 
   1 -12   2       16.69       -1.74     15.33 o 
   2 -12   2       18.88       27.35     13.02 o 
   3 -12   2      444.07      459.04     25.26 o 
   4 -12   2      537.04      501.68     24.68 o 
   5 -12   2      394.09      431.40     25.75 o 
   6 -12   2       76.53       67.65     12.72 o 
   7 -12   2       49.26       29.45     10.47 o 
   8 -12   2       99.36       88.02     19.28 o 
   9 -12   2      271.14      250.90     25.88 o 
  10 -12   2      154.93      191.48     23.68 o 
  -8 -11   2      230.53      234.32     44.19 o 
  -7 -11   2       38.05       11.89     24.75 o 
  -6 -11   2      270.71      238.05     38.83 o 
  -5 -11   2      301.14      368.02     36.09 o 
  -4 -11   2      806.38      871.38     52.02 o 
  -3 -11   2     1466.60     1536.49     58.30 o 
  -2 -11   2      206.39      206.81     26.56 o 
  -1 -11   2       49.21       26.57     16.54 o 
   0 -11   2      710.56      698.05     41.80 o 
   1 -11   2      103.90       98.47     19.69 o 
   2 -11   2      726.35      765.01     50.37 o 
   3 -11   2     1514.59     1446.22     31.49 o 
   4 -11   2      185.43      180.70     12.79 o 
   5 -11   2      289.29      273.55     19.00 o 
   6 -11   2      121.14      116.78     14.02 o 
   7 -11   2     1401.08     1395.55     35.13 o 
   8 -11   2      223.30      224.14     18.17 o 
   9 -11   2        1.07       16.27     15.69 o 
  10 -11   2       11.21       32.67     16.54 o 
  11 -11   2      369.35      401.76     54.49 o 
  -9 -10   2       47.81       37.99     29.16 o 
  -8 -10   2      239.09      345.73     83.77 o 
  -7 -10   2      894.55      793.81     64.79 o 
  -6 -10   2     1133.10     1203.21     79.24 o 
  -5 -10   2      660.69      662.70     45.62 o 
  -4 -10   2      177.35      202.00     42.28 o 
  -3 -10   2      812.58      741.10     44.41 o 
  -2 -10   2      221.77      222.21     25.53 o 
  -1 -10   2      617.43      635.02     43.73 o 
   0 -10   2      493.44      477.75     26.42 o 
   1 -10   2       19.87       31.78     10.70 o 
   2 -10   2       13.76       25.80      9.25 o 
   3 -10   2      385.24      327.55     17.11 o 
   4 -10   2     2305.81     2211.22     38.65 o 
   5 -10   2       78.39      124.06     14.52 o 
   6 -10   2       80.13       84.10     15.62 o 
   7 -10   2      177.84      166.56     14.83 o 
   8 -10   2     1032.29      949.59     30.30 o 
   9 -10   2      270.47      288.83     24.58 o 
  10 -10   2      201.88      223.20     25.15 o 
  11 -10   2       89.48       61.67     20.45 o 
 -10  -9   2      645.76      606.17     84.99 o 
  -9  -9   2      421.36      358.98     54.27 o 
  -8  -9   2      461.00      458.00     75.97 o 
  -7  -9   2      230.22      220.16     53.20 o 
  -6  -9   2      325.89      276.58     30.62 o 
  -5  -9   2      305.59      353.21     33.01 o 
  -4  -9   2     1249.88     1312.74     56.22 o 
  -3  -9   2      433.40      509.26     23.70 o 
  -2  -9   2       27.78       27.04     10.04 o 
  -1  -9   2       40.36       53.86     10.21 o 
   0  -9   2     1312.66     1398.85     33.55 o 
   1  -9   2     3420.60     3465.25     46.57 o 
   2  -9   2      998.01     1040.36     19.85 o 
   3  -9   2      760.60      770.39     17.43 o 
   4  -9   2       31.84       20.74      5.93 o 
   5  -9   2     1357.56     1326.43     26.02 o 
   6  -9   2      533.69      558.10     22.23 o 
   7  -9   2     1024.70     1067.73     30.72 o 
   8  -9   2      499.78      496.04     49.60 o 
   9  -9   2       64.07       64.86     12.84 o 
  10  -9   2      211.66      228.22     17.14 o 
  11  -9   2      115.72      139.90     21.78 o 
  12  -9   2      436.38      415.43     33.89 o 
 -11  -8   2      285.51      344.56     51.31 o 
 -10  -8   2        2.19       21.26     22.24 o 
  -9  -8   2        0.51       14.05     21.11 o 
  -8  -8   2      110.71       89.74     27.20 o 
  -7  -8   2     1608.48     1646.40     43.48 o 
  -6  -8   2      344.28      324.05     22.16 o 
  -5  -8   2      351.06      302.92     18.29 o 
  -4  -8   2       14.53       14.73      9.05 o 
  -3  -8   2     1153.06     1117.66     27.11 o 
  -2  -8   2     2036.30     2000.56     32.90 o 
  -1  -8   2     2927.42     2928.76     37.90 o 
   0  -8   2     1565.10     1536.17     24.66 o 
   1  -8   2       38.26       26.95      5.33 o 
   2  -8   2      366.46      389.69     11.38 o 
   3  -8   2      156.80      146.63      7.56 o 
   4  -8   2     2911.55     2824.45     31.50 o 
   5  -8   2     1799.82     1741.44     27.35 o 
   6  -8   2       24.35       22.23      9.18 o 
   7  -8   2       42.52       27.07     14.61 o 
   8  -8   2      243.78      241.03     17.74 o 
   9  -8   2     1350.83     1294.10     35.87 o 
  10  -8   2     1053.03     1146.32     61.29 o 
  11  -8   2      141.01      114.37     27.10 o 
  12  -8   2       49.49       87.24     21.13 o 
 -11  -7   2       92.68      109.71     36.72 o 
 -10  -7   2       86.71       76.80     24.70 o 
  -9  -7   2      751.61      972.51     56.87 o 
  -8  -7   2     1979.61     1915.19     55.78 o 
  -7  -7   2      192.90      234.08     28.35 o 
  -6  -7   2      300.62      286.78     18.33 o 
  -5  -7   2       67.51       59.89     10.79 o 
  -4  -7   2     4201.97     4223.79     55.06 o 
  -3  -7   2     3744.18     3663.28     45.20 o 
  -2  -7   2      248.56      218.99     10.61 o 
  -1  -7   2       47.55       31.61      5.59 o 
   0  -7   2      467.51      449.79     11.94 o 
   1  -7   2      739.88      743.27     13.05 o 
   2  -7   2     2534.66     2466.67     27.72 o 
   3  -7   2     2108.03     2094.47     23.63 o 
   4  -7   2      339.96      310.96      8.37 o 
   5  -7   2     1146.31     1141.28     18.01 o 
   6  -7   2      987.18     1022.32     17.98 o 
   7  -7   2     1056.27     1029.54     23.86 o 
   8  -7   2     1387.64     1353.20     35.97 o 
   9  -7   2        0.83       -2.13     10.20 o 
  10  -7   2      477.67      450.47     25.27 o 
  11  -7   2      119.51      114.65     16.18 o 
  12  -7   2      505.64      507.97     26.50 o 
  13  -7   2      292.40      330.65     31.92 o 
 -12  -6   2      215.07      182.15     42.98 o 
 -11  -6   2      372.21      364.28     40.66 o 
 -10  -6   2      306.43      304.26     35.45 o 
  -9  -6   2       71.85       79.93     23.08 o 
  -8  -6   2      509.15      498.28     40.84 o 
  -7  -6   2     1364.03     1351.84     38.21 o 
  -6  -6   2      352.81      393.01     19.91 o 
  -5  -6   2     1488.29     1441.52     28.39 o 
  -4  -6   2      739.31      770.76     17.38 o 
  -3  -6   2     1481.30     1616.93     22.31 o 
  -2  -6   2      275.39      247.34     10.12 o 
  -1  -6   2        3.21        6.32      4.50 o 
   0  -6   2     4847.81     4946.81     45.06 o 
   1  -6   2      501.29      496.32     10.09 o 
   2  -6   2       10.06       15.02      3.64 o 
   3  -6   2     3091.70     3139.00     28.04 o 
   4  -6   2     1129.69     1103.43     14.64 o 
   5  -6   2     1246.04     1155.63     16.77 o 
   6  -6   2     1968.08     1927.33     25.36 o 
   7  -6   2       11.75       13.13      6.38 o 
   8  -6   2      332.75      334.52     20.18 o 
   9  -6   2     1326.11     1289.41     33.80 o 
  10  -6   2      176.89      222.47     14.73 o 
  11  -6   2      520.91      499.35     26.72 o 
  12  -6   2      137.53       94.12     16.21 o 
  13  -6   2      135.92      160.01     26.98 o 
 -12  -5   2      131.49      135.21     43.57 o 
 -11  -5   2       31.63       -6.81     19.22 o 
 -10  -5   2      655.93      679.56     69.23 o 
  -9  -5   2      458.71      462.99     32.73 o 
  -8  -5   2     1244.34     1258.63     40.15 o 
  -7  -5   2      798.14      908.91     27.10 o 
  -6  -5   2        1.37       -6.13      6.13 o 
  -5  -5   2      149.38      149.02      9.30 o 
  -4  -5   2      956.86      921.33     17.27 o 
  -3  -5   2     1442.50     1389.66     19.40 o 
  -2  -5   2     1349.92     1267.78     17.35 o 
  -1  -5   2       10.02        2.86      4.12 o 
   0  -5   2     1035.34      970.16     13.01 o 
   1  -5   2     3523.09     3552.12     29.38 o 
   2  -5   2     2016.22     1955.70     21.64 o 
   3  -5   2     3207.23     3115.72     28.78 o 
   4  -5   2      358.43      315.38      8.61 o 
   5  -5   2       16.81        5.44      3.59 o 
   6  -5   2      929.95      895.49     14.91 o 
   7  -5   2     2475.45     2470.92     37.82 o 
   8  -5   2      952.22      928.84     20.55 o 
   9  -5   2      274.71      280.59     15.93 o 
  10  -5   2       11.18       20.55     11.41 o 
  11  -5   2       30.33       21.70     12.84 o 
  12  -5   2      577.21      593.30     33.98 o 
  13  -5   2      690.05      604.51     43.01 o 
 -13  -4   2      103.57      182.21     64.51 o 
 -12  -4   2      302.01      407.16     54.35 o 
 -11  -4   2      702.28      680.09     50.46 o 
 -10  -4   2     1286.88     1304.73     56.79 o 
  -9  -4   2       54.23       75.50     15.68 o 
  -8  -4   2       37.84       30.50     10.41 o 
  -7  -4   2     1105.64     1137.83     32.02 o 
  -6  -4   2     1380.81     1338.21     23.86 o 
  -5  -4   2     3499.57     3462.43     39.54 o 
  -4  -4   2      875.44      707.38     14.64 o 
  -3  -4   2       41.98       55.11      5.69 o 
  -2  -4   2     4845.82     4993.90     42.90 o 
  -1  -4   2     7482.43     7215.68     59.11 o 
   0  -4   2     1430.48     1240.98     13.51 o 
   1  -4   2     7443.80     7332.12     57.89 o 
   2  -4   2     2903.36     2859.81     30.95 o 
   3  -4   2     1221.78     1275.08     15.70 o 
   4  -4   2     2602.43     2498.93     25.36 o 
   5  -4   2     3375.25     3258.28     30.97 o 
   6  -4   2      908.31      971.42     17.70 o 
   7  -4   2       25.46       23.01      5.36 o 
   8  -4   2      774.52      789.08     19.55 o 
   9  -4   2      201.06      211.97     14.93 o 
  10  -4   2     1017.25     1004.27     35.78 o 
  11  -4   2      817.73      785.03     60.54 o 
  12  -4   2        0.13      -12.22     12.22 o 
  13  -4   2        5.63       -9.79     17.10 o 
 -13  -3   2      387.94      354.64     80.41 o 
 -12  -3   2      122.27      150.78     29.81 o 
 -11  -3   2        7.73        0.10     19.48 o 
 -10  -3   2     1802.86     1776.35     92.47 o 
  -9  -3   2     1551.02     1648.06     48.51 o 
  -8  -3   2     1410.84     1415.05     29.98 o 
  -7  -3   2      932.67      858.90     22.18 o 
  -6  -3   2       29.14       27.17      7.12 o 
  -5  -3   2     6424.41     6722.00     64.94 o 
  -4  -3   2     8438.80     8350.04     71.77 o 
  -3  -3   2     2121.32     1970.58     21.88 o 
  -2  -3   2     3383.99     3386.14     30.32 o 
  -1  -3   2      715.11      727.92      9.82 o 
   0  -3   2      521.89      507.32      7.66 o 
   1  -3   2      413.72      445.41      8.44 o 
   2  -3   2    10403.99    10134.86     92.40 o 
   3  -3   2     2937.05     2709.26     41.17 o 
   4  -3   2      207.89      194.22      7.43 o 
   5  -3   2        5.03        1.36      3.71 o 
   6  -3   2       19.79        3.72      5.05 o 
   7  -3   2     1914.07     1937.62     27.65 o 
   8  -3   2     2394.22     2207.61     37.82 o 
   9  -3   2      490.66      487.02     32.74 o 
  10  -3   2      158.51      145.91     30.07 o 
  11  -3   2      148.45      130.30     29.60 o 
  12  -3   2      291.15      263.24     26.77 o 
  13  -3   2      221.82      238.70     30.66 o 
  14  -3   2      377.56      374.51     81.93 o 
 -13  -2   2       15.41       -8.25     39.44 o 
 -12  -2   2      794.92      704.84     51.66 o 
 -11  -2   2     1889.14     1790.95     94.33 o 
 -10  -2   2      653.03      665.47     38.16 o 
  -9  -2   2     1108.83     1143.20     37.08 o 
  -8  -2   2      119.37      128.63     11.99 o 
  -7  -2   2     1943.03     1942.25     35.57 o 
  -6  -2   2     3179.63     3158.74     40.10 o 
  -5  -2   2     6575.81     6708.69     67.21 o 
  -4  -2   2      383.24      392.43     12.36 o 
  -3  -2   2     3552.73     3849.70     35.98 o 
  -2  -2   2       45.06       42.16      4.45 o 
  -1  -2   2    11972.00    12040.02     86.32 o 
   0  -2   2     9380.22     9453.52    120.23 o 
   2  -2   2     1363.03     1405.68     32.17 o 
   3  -2   2     4792.66     4942.58     45.35 o 
   4  -2   2     3555.20     3584.09     37.14 o 
   5  -2   2     8920.58     9034.52     76.55 o 
   6  -2   2     7853.87     7971.12     74.21 o 
   7  -2   2      109.68       91.48      7.81 o 
   8  -2   2      716.96      774.19     20.39 o 
   9  -2   2      621.23      663.55     25.60 o 
  10  -2   2      885.14      783.32     35.87 o 
  11  -2   2     1123.73     1080.32     49.84 o 
  12  -2   2      193.40      146.08     22.34 o 
  13  -2   2        0.03        8.74     21.70 o 
  14  -2   2      201.67      182.52     64.20 o 
 -14  -1   2      305.32      317.48     52.28 o 
 -13  -1   2      721.11      464.40     89.58 o 
 -12  -1   2      617.39      573.68     45.80 o 
 -11  -1   2       80.97       28.84     19.25 o 
 -10  -1   2      676.80      709.96     34.05 o 
  -9  -1   2      702.38      762.18     29.74 o 
  -8  -1   2     4706.19     4773.00     61.20 o 
  -7  -1   2     1041.80      992.26     22.44 o 
  -6  -1   2        0.23       -2.44      5.71 o 
  -5  -1   2     2253.70     2293.90     30.21 o 
  -4  -1   2     1883.95     1739.03     23.60 o 
  -3  -1   2     9746.85     9542.51     80.04 o 
  -2  -1   2     8529.58     8138.43     63.90 o 
  -1  -1   2      402.58      450.35      6.13 o 
   0  -1   2     6328.86     6548.04    183.44 o 
   1  -1   2       12.88       10.88      9.14 o 
   2  -1   2    11353.17    11180.70    116.53 o 
   3  -1   2     9900.21     9815.33     79.16 o 
   4  -1   2     1303.19     1165.85     14.16 o 
   5  -1   2       13.04       35.37      5.03 o 
   6  -1   2     3750.86     3603.05     39.69 o 
   7  -1   2     2013.05     1994.35     29.62 o 
   8  -1   2      421.63      407.21     16.40 o 
   9  -1   2      607.38      685.46     45.72 o 
  10  -1   2       45.47       26.44     15.48 o 
  11  -1   2      542.04      557.66     36.20 o 
  12  -1   2      688.58      669.81     41.26 o 
  13  -1   2      623.36      493.48     93.71 o 
 -14   0   2       15.26        8.97     29.44 o 
 -13   0   2       24.50      -13.09     24.59 o 
 -12   0   2      630.60      622.44     56.79 o 
 -11   0   2     1638.33     1657.99     53.61 o 
 -10   0   2      278.85      280.54     22.82 o 
  -9   0   2     1960.78     1934.90     45.92 o 
  -8   0   2      203.26      214.52     14.71 o 
  -7   0   2     1292.19     1261.08     27.01 o 
  -6   0   2     5436.01     5418.41     71.71 o 
  -5   0   2     3156.15     3000.55     35.93 o 
  -4   0   2     2112.61     2173.00     28.46 o 
  -3   0   2       33.37       36.01      5.09 o 
  -2   0   2     8123.13     7848.42     68.06 o 
  -1   0   2     2252.92     2212.54     21.99 o 
   0   0   2     5738.71     5652.05    103.44 o 
   1   0   2     9473.67     9651.94    109.45 o 
   2   0   2    14104.10    14418.12    126.31 o 
   3   0   2     3290.46     3293.10     28.99 o 
   4   0   2     4528.61     4419.25     43.17 o 
   5   0   2       25.68       84.60      9.13 o 
   6   0   2     5727.30     5817.78     59.03 o 
   7   0   2     1029.22     1015.44     20.71 o 
   8   0   2      134.30      148.09     15.48 o 
   9   0   2      162.20      149.71     16.47 o 
  10   0   2      787.58      846.44     60.20 o 
  11   0   2     1550.83     1508.95     88.25 o 
  12   0   2      180.96      221.55     45.55 o 
  13   0   2        1.67        7.74     23.96 o 
 -14   1   2      282.55      308.88     48.33 o 
 -13   1   2      201.49      246.21     70.78 o 
 -12   1   2      716.58      791.13     51.74 o 
 -11   1   2      111.71      105.03     20.23 o 
 -10   1   2       38.89       30.62     11.20 o 
  -9   1   2      365.88      386.88     19.82 o 
  -8   1   2     1289.42     1318.59     25.82 o 
  -7   1   2      161.94      152.32     10.43 o 
  -6   1   2     1908.22     1937.75     28.72 o 
  -5   1   2      618.91      605.77     17.03 o 
  -4   1   2       98.16       45.04      5.59 o 
  -3   1   2        6.98        2.80      4.52 o 
  -2   1   2     2506.65     2510.24     26.29 o 
  -1   1   2     8379.48     8657.01     77.53 o 
   0   1   2      547.91      554.39      8.09 o 
   1   1   2      941.80     1039.89     11.63 o 
   2   1   2      470.62      459.01      8.41 o 
   3   1   2     7576.83     7581.74     64.29 o 
   4   1   2      816.71      985.74     16.53 o 
   5   1   2      465.60      468.03     12.23 o 
   6   1   2       18.42       28.75      5.72 o 
   7   1   2     4513.82     4453.55     58.01 o 
   8   1   2     2258.94     2158.02     52.73 o 
   9   1   2       10.91       21.96     18.44 o 
  10   1   2      134.47      122.19     28.89 o 
  11   1   2      149.81      149.92     50.90 o 
  12   1   2      538.12      471.41     50.45 o 
  13   1   2      464.48      492.93     52.63 o 
 -14   2   2       98.82       79.67     33.91 o 
 -13   2   2        8.23       12.86     36.69 o 
 -12   2   2      445.20      417.98     38.12 o 
 -11   2   2     1151.68     1255.59     37.24 o 
 -10   2   2     1218.28     1217.10     34.67 o 
  -9   2   2      510.58      564.99     23.51 o 
  -8   2   2      111.92      124.24      9.89 o 
  -7   2   2      519.34      537.86     18.85 o 
  -6   2   2     4006.07     4161.05     45.55 o 
  -5   2   2     3655.05     3835.62     37.40 o 
  -4   2   2     1789.09     1722.54     23.83 o 
  -3   2   2      876.47      946.67     24.76 o 
  -2   2   2      917.54      980.10     14.01 o 
  -1   2   2     3020.97     3063.17     30.28 o 
   0   2   2      246.78      259.98      7.17 o 
   1   2   2       20.50       17.71      4.15 o 
   2   2   2      430.09      407.96      8.87 o 
   3   2   2        5.73       20.03      4.67 o 
   4   2   2     3706.31     3730.71     38.46 o 
   5   2   2     2808.78     2743.22     33.16 o 
   6   2   2      272.43      266.73     11.39 o 
   7   2   2      798.99      853.99     22.11 o 
   8   2   2      533.85      603.77     29.46 o 
   9   2   2       81.46      108.37     27.20 o 
  10   2   2      160.27      149.94     30.33 o 
  11   2   2     1103.72     1047.23     84.38 o 
  12   2   2      289.90      227.46     62.98 o 
  13   2   2       32.63       23.04     53.96 o 
 -14   3   2      122.75      156.72     39.91 o 
 -13   3   2      432.58      387.37     49.45 o 
 -12   3   2      331.40      331.73     34.10 o 
 -11   3   2        4.66       -1.08     12.52 o 
 -10   3   2       69.23       74.94     13.70 o 
  -9   3   2      604.02      682.68     25.94 o 
  -8   3   2      119.32      135.53     10.18 o 
  -7   3   2     2001.28     1942.61     33.52 o 
  -6   3   2     1137.71     1105.26     19.12 o 
  -5   3   2      103.61      139.40      8.58 o 
  -4   3   2     1585.96     1490.00     21.21 o 
  -3   3   2       33.48       80.94      6.24 o 
  -2   3   2     1067.43     1045.95     17.39 o 
  -1   3   2     6092.13     6202.22     59.37 o 
   0   3   2       23.97       33.23      4.90 o 
   1   3   2      828.39      809.89     12.60 o 
   2   3   2      714.28      660.76     12.06 o 
   3   3   2     3335.88     3073.16     31.82 o 
   4   3   2     4379.69     4258.69     42.12 o 
   5   3   2      101.82      104.89      8.37 o 
   6   3   2       13.14       12.42      6.45 o 
   7   3   2        4.30       26.13      9.69 o 
   8   3   2      423.35      462.02     22.61 o 
   9   3   2      709.06      730.52     46.01 o 
  10   3   2      365.66      365.42     34.26 o 
  11   3   2      102.26      121.68     31.38 o 
  12   3   2      242.56      299.31     68.79 o 
  13   3   2      151.93      172.43     64.81 o 
 -14   4   2      218.94      202.92     42.15 o 
 -13   4   2       13.40       24.48     26.36 o 
 -12   4   2      358.52      285.65     32.15 o 
 -11   4   2      410.45      462.14     36.72 o 
 -10   4   2     1102.91     1110.87     35.06 o 
  -9   4   2     1498.31     1545.31     34.83 o 
  -8   4   2       36.54       45.68     10.07 o 
  -7   4   2     1076.66     1094.19     25.30 o 
  -6   4   2     2342.55     2231.94     30.78 o 
  -5   4   2     2754.40     2650.97     32.91 o 
  -4   4   2     1099.42     1034.93     17.99 o 
  -3   4   2      514.20      504.29     13.35 o 
  -2   4   2       62.94       81.23      6.99 o 
  -1   4   2     6779.57     6702.61     67.69 o 
   0   4   2     5473.07     5488.28     53.98 o 
   1   4   2     4417.54     4413.03     43.46 o 
   2   4   2     1074.55     1048.15     18.01 o 
   3   4   2        4.67        7.99      5.74 o 
   4   4   2     3070.00     3032.65     35.96 o 
   5   4   2     1663.17     1635.62     25.41 o 
   6   4   2     1869.81     1870.36     32.31 o 
   7   4   2      661.47      715.28     26.80 o 
   8   4   2      185.77      147.57     20.13 o 
   9   4   2     1029.42     1033.53     52.99 o 
  10   4   2     1401.94     1444.08     72.67 o 
  11   4   2      538.31      684.83     94.16 o 
  12   4   2      437.42      475.10     86.83 o 
 -13   5   2      488.17      545.08     55.45 o 
 -12   5   2      856.53      782.29     49.62 o 
 -11   5   2      308.41      297.00     27.90 o 
 -10   5   2        0.06        4.13     12.05 o 
  -9   5   2      969.84      949.55     29.23 o 
  -8   5   2     2655.07     2787.58     46.92 o 
  -7   5   2     2384.33     2434.98     34.54 o 
  -6   5   2      534.31      535.59     16.74 o 
  -5   5   2      704.54      715.28     16.17 o 
  -4   5   2     2787.76     2819.00     32.40 o 
  -3   5   2     3817.36     3863.02     41.58 o 
  -2   5   2     2750.22     2551.52     31.65 o 
  -1   5   2     2862.14     2940.78     45.79 o 
   0   5   2      342.06      353.33     17.19 o 
   1   5   2     1845.25     1902.16     25.29 o 
   2   5   2      914.81      817.76     17.13 o 
   3   5   2     2666.83     2679.50     35.21 o 
   4   5   2     1799.74     1758.47     26.69 o 
   5   5   2      327.98      295.98     13.20 o 
   6   5   2      586.97      576.46     22.81 o 
   7   5   2      945.86      932.80     32.97 o 
   8   5   2      388.04      450.89     27.60 o 
   9   5   2     1300.61     1216.37     55.08 o 
  10   5   2      390.23      405.78     38.47 o 
  11   5   2       54.78      -16.51     37.30 o 
  12   5   2      197.52      179.46     61.76 o 
 -13   6   2       40.80       36.88     28.81 o 
 -12   6   2      189.84      157.96     34.95 o 
 -11   6   2      706.75      800.10     43.36 o 
 -10   6   2      395.91      377.76     29.50 o 
  -9   6   2      341.12      394.98     23.23 o 
  -8   6   2      399.66      384.71     19.91 o 
  -7   6   2      583.48      613.70     23.37 o 
  -6   6   2     2482.06     2443.81     34.08 o 
  -5   6   2     1275.39     1115.23     21.00 o 
  -4   6   2     1890.73     1859.00     25.81 o 
  -3   6   2      969.12      962.09     19.31 o 
  -2   6   2      766.96      862.20     17.67 o 
  -1   6   2      250.77      222.73     13.94 o 
   0   6   2     5859.01     5825.08     69.66 o 
   1   6   2     4226.62     4234.12     51.42 o 
   2   6   2     1845.45     1789.47     33.92 o 
   3   6   2        1.55       -6.08      6.08 o 
   4   6   2     2130.78     2065.79     32.40 o 
   5   6   2     2390.25     2358.39     39.04 o 
   6   6   2     2776.24     2800.18     47.94 o 
   7   6   2      534.09      643.50     31.95 o 
   8   6   2      455.32      414.20     28.15 o 
   9   6   2      281.37      278.32     39.20 o 
  10   6   2     1223.67      972.21    107.92 o 
  11   6   2      633.87      613.90     94.47 o 
 -13   7   2      604.55      628.70     82.85 o 
 -12   7   2      333.39      267.86     40.54 o 
 -11   7   2      185.81      205.76     24.91 o 
 -10   7   2       14.44       23.52     15.82 o 
  -9   7   2      442.65      471.61     31.39 o 
  -8   7   2     2654.24     2820.32     53.86 o 
  -7   7   2     1845.24     1825.86     36.81 o 
  -6   7   2      497.07      475.99     21.18 o 
  -5   7   2        1.22       -2.65      5.93 o 
  -4   7   2      379.63      378.72     16.42 o 
  -3   7   2     3493.88     3538.51     41.96 o 
  -2   7   2     3847.14     3916.76     44.66 o 
  -1   7   2     1142.52     1083.63     20.32 o 
   0   7   2      862.17      920.08     18.56 o 
   1   7   2     2002.16     1941.66     42.34 o 
   2   7   2     2172.72     2180.15     35.17 o 
   3   7   2     2712.83     2806.23     42.28 o 
   4   7   2     2791.25     2744.14     44.99 o 
   5   7   2     1290.68     1292.34     32.72 o 
   6   7   2      116.90      129.68     14.44 o 
   7   7   2      755.66      743.26     31.98 o 
   8   7   2      801.64      802.77     42.05 o 
   9   7   2     1536.46     1772.01     81.79 o 
  10   7   2      423.57      549.39     86.52 o 
  11   7   2        0.69        2.75     42.19 o 
 -12   8   2      341.67      364.67     60.08 o 
 -11   8   2      135.07      128.20     44.64 o 
 -10   8   2      884.35      911.02     44.68 o 
  -9   8   2      597.36      588.85     35.28 o 
  -8   8   2       59.85       72.61     14.71 o 
  -7   8   2      262.62      266.00     17.41 o 
  -6   8   2      200.87      230.18     18.01 o 
  -5   8   2     1546.44     1570.78     30.84 o 
  -4   8   2     1490.11     1469.00     25.66 o 
  -3   8   2      125.81      107.76      9.26 o 
  -2   8   2       45.70       49.21      7.21 o 
  -1   8   2      782.81      789.06     18.74 o 
   0   8   2      960.02      926.87     21.04 o 
   1   8   2     1523.37     1496.24     29.40 o 
   2   8   2     1321.97     1281.12     25.96 o 
   3   8   2       40.79       37.05      8.99 o 
   4   8   2      268.80      273.34     18.03 o 
   5   8   2     1538.79     1528.09     38.74 o 
   6   8   2      103.12       76.24     17.66 o 
   7   8   2      175.70      213.42     31.21 o 
   8   8   2      145.49      163.87     51.97 o 
   9   8   2      109.53      172.43     52.89 o 
  10   8   2      345.77      317.96     72.46 o 
 -12   9   2      170.31      247.87     53.96 o 
 -11   9   2       69.11      119.11     32.29 o 
 -10   9   2      104.00       96.38     38.82 o 
  -9   9   2      303.26      227.06     25.15 o 
  -8   9   2     1078.17     1087.13     43.89 o 
  -7   9   2      595.73      624.08     30.76 o 
  -6   9   2      313.96      341.10     21.29 o 
  -5   9   2      194.94      194.48     14.37 o 
  -4   9   2      731.31      776.69     23.87 o 
  -3   9   2     1029.66     1023.95     26.99 o 
  -2   9   2      160.63      167.28     13.69 o 
  -1   9   2     1864.77     1840.42     36.05 o 
   0   9   2      948.91      961.96     30.91 o 
   1   9   2       99.54       95.94     17.19 o 
   2   9   2     2121.35     2099.36     52.33 o 
   3   9   2      460.79      557.22     28.43 o 
   4   9   2      561.33      576.90     29.98 o 
   5   9   2      728.61      723.71     38.81 o 
   6   9   2      109.24       87.90     22.17 o 
   7   9   2      286.02      255.88     33.87 o 
   8   9   2      972.17      912.77     71.34 o 
   9   9   2      858.95      971.29    108.84 o 
 -11  10   2      120.78      123.58     36.08 o 
 -10  10   2      476.95      423.82     48.61 o 
  -9  10   2      880.20      859.91     44.14 o 
  -8  10   2      120.50      131.96     20.98 o 
  -7  10   2      195.95      230.32     23.73 o 
  -6  10   2      312.05      295.26     26.61 o 
  -5  10   2      754.88      748.08     29.61 o 
  -4  10   2      577.73      597.16     36.67 o 
  -3  10   2      934.52      958.32     30.11 o 
  -2  10   2       45.29       59.14     11.64 o 
  -1  10   2      916.74      874.30     31.23 o 
   0  10   2     1389.76     1382.56     35.69 o 
   1  10   2      605.87      650.13     28.41 o 
   2  10   2      431.07      477.42     27.54 o 
   3  10   2       20.46       -7.26     13.83 o 
   4  10   2       18.39        7.42     30.07 o 
   5  10   2      817.69      871.96     52.29 o 
   6  10   2      950.47      981.46     57.49 o 
   7  10   2      165.10      217.53     32.60 o 
   8  10   2      114.12      105.23     33.84 o 
 -11  11   2      294.16      310.95     45.32 o 
 -10  11   2       67.90       60.04     38.67 o 
  -9  11   2       62.23       56.55     29.96 o 
  -8  11   2     1082.08     1067.32     72.63 o 
  -7  11   2      302.60      365.66     29.51 o 
  -6  11   2      690.64      724.87     38.70 o 
  -5  11   2      631.07      591.36     31.58 o 
  -4  11   2        1.44        5.47     14.41 o 
  -3  11   2      906.90      919.72     34.09 o 
  -2  11   2     1384.65     1451.83     38.80 o 
  -1  11   2      339.65      372.95     25.51 o 
   0  11   2      313.66      339.84     25.20 o 
   1  11   2      590.53      564.95     35.07 o 
   2  11   2      516.39      550.72     41.78 o 
   3  11   2     1831.14     1786.44     64.73 o 
   4  11   2      314.16      363.07     38.87 o 
   5  11   2      261.74      275.02     33.75 o 
   6  11   2      130.69       63.91     75.97 o 
   7  11   2      322.62      293.45     45.46 o 
 -10  12   2      439.65      437.57     66.19 o 
  -9  12   2      669.95      765.02     63.61 o 
  -8  12   2      236.08      233.04     38.19 o 
  -7  12   2       54.17       44.42     21.83 o 
  -6  12   2       86.20      106.73     18.33 o 
  -5  12   2     1032.36     1081.76     41.13 o 
  -4  12   2      559.07      629.35     38.17 o 
  -3  12   2      317.82      345.18     33.10 o 
  -2  12   2      175.42      187.55     23.58 o 
  -1  12   2        2.58       -9.21     19.45 o 
   0  12   2      725.33      649.67     77.65 o 
   1  12   2     1042.62     1064.97     71.97 o 
   2  12   2      991.81     1184.66     70.36 o 
   3  12   2       99.18      100.80     36.99 o 
   4  12   2       92.86       84.76     30.09 o 
   5  12   2        4.73       34.24     28.35 o 
   6  12   2      532.06      512.09     81.63 o 
  -8  13   2      308.77      278.82     57.48 o 
  -7  13   2      332.31      396.53     63.29 o 
  -6  13   2      522.39      564.98     72.76 o 
  -5  13   2       98.06        2.45     31.49 o 
  -4  13   2       51.37       76.43     37.91 o 
  -3  13   2      201.31      177.02     49.22 o 
  -2  13   2      873.98      925.13     91.72 o 
  -1  13   2      873.30      762.48     82.24 o 
   0  13   2      536.52      608.70     78.27 o 
   1  13   2        6.28        4.89     33.32 o 
   2  13   2      145.94      166.93     50.44 o 
   3  13   2      388.14      321.32     62.06 o 
   5  13   2      321.30      293.50     63.29 o 
  -6  14   2       26.39       67.87     39.74 o 
  -5  14   2      275.60      324.38     60.53 o 
  -4  14   2      482.86      390.11     63.90 o 
  -3  14   2      267.34      200.86     51.97 o 
  -2  14   2      175.67      163.87     50.14 o 
  -1  14   2       45.28      -12.23     33.02 o 
   0  14   2      121.89       88.66     46.16 o 
   1  14   2      319.37      205.14     55.64 o 
   2  14   2      442.19      395.00     68.48 o 
   0 -15   3       70.96       63.91     24.78 o 
   1 -15   3        1.75       24.47     15.94 o 
   2 -15   3      273.84      296.56     30.53 o 
   3 -15   3      161.37      185.45     27.09 o 
  -3 -14   3      388.44      399.86     38.73 o 
  -2 -14   3       11.98        7.55     17.22 o 
  -1 -14   3       77.50       54.68     32.42 o 
   0 -14   3      221.96      233.23     32.99 o 
   1 -14   3      507.50      574.82     40.72 o 
   2 -14   3      564.24      570.72     25.40 o 
   3 -14   3       52.82       40.26     22.73 o 
   4 -14   3       36.78       21.26     18.22 o 
   5 -14   3      163.28      172.42     18.85 o 
   6 -14   3      283.76      281.58     38.97 o 
   7 -14   3      192.23      135.81     59.62 o 
  -5 -13   3       17.90       15.49     24.60 o 
  -4 -13   3        0.39       -5.38     20.14 o 
  -3 -13   3       34.04       20.76     19.87 o 
  -2 -13   3      519.56      601.35     43.80 o 
  -1 -13   3      667.32      632.93     42.79 o 
   0 -13   3      300.34      317.84     48.97 o 
   1 -13   3       57.45       20.27     12.50 o 
   2 -13   3        2.53       -5.31     10.14 o 
   3 -13   3      358.01      295.96     42.23 o 
   4 -13   3      423.49      418.92     27.93 o 
   5 -13   3      253.79      256.04     21.94 o 
   6 -13   3        5.46       17.62     19.98 o 
   7 -13   3       25.99       -3.00     20.97 o 
   8 -13   3      106.29      128.45     53.38 o 
  -7 -12   3        3.29      -19.87     22.45 o 
  -6 -12   3      207.18      193.95     37.47 o 
  -5 -12   3      215.06      252.62     36.70 o 
  -4 -12   3      350.59      414.15     37.56 o 
  -3 -12   3     1347.75     1332.99     55.48 o 
  -2 -12   3       35.31       62.14     19.59 o 
  -1 -12   3       52.66       14.31     16.40 o 
   0 -12   3      390.95      452.22     34.71 o 
   1 -12   3      120.75      121.72     15.77 o 
   2 -12   3     1239.44     1259.22     47.28 o 
   3 -12   3      491.92      504.54     29.52 o 
   4 -12   3       54.53       49.36     14.31 o 
   5 -12   3      293.91      299.20     26.48 o 
   6 -12   3      247.81      257.18     23.34 o 
   7 -12   3      277.98      275.90     35.92 o 
   8 -12   3      362.91      342.10     39.57 o 
   9 -12   3        0.00        8.74     30.73 o 
  -8 -11   3      293.45      236.49     43.37 o 
  -7 -11   3      514.21      592.87     58.10 o 
  -6 -11   3      413.85      289.70     34.95 o 
  -5 -11   3       76.11       81.63     30.12 o 
  -4 -11   3      184.43      175.83     27.54 o 
  -3 -11   3      600.44      582.79     41.00 o 
  -2 -11   3      499.55      472.90     35.78 o 
  -1 -11   3      253.71      235.10     25.79 o 
   0 -11   3      189.11      198.00     16.79 o 
   1 -11   3      226.73      233.97     13.29 o 
   2 -11   3      185.76      163.94     15.17 o 
   3 -11   3     1855.28     1860.95     47.40 o 
   4 -11   3      254.61      234.79     20.44 o 
   5 -11   3      138.83      143.86     17.00 o 
   6 -11   3      162.75      169.58     21.75 o 
   7 -11   3       80.84       46.27     22.24 o 
   8 -11   3      496.20      475.70     43.84 o 
   9 -11   3      170.83      185.93     36.05 o 
  10 -11   3      353.68      337.80     48.14 o 
  -9 -10   3      247.48      330.19     48.50 o 
  -8 -10   3      308.78      322.01     84.84 o 
  -7 -10   3       31.86       23.96     31.80 o 
  -6 -10   3      560.79      471.57     39.74 o 
  -5 -10   3      483.84      589.58     42.41 o 
  -4 -10   3      713.68      709.55     44.22 o 
  -3 -10   3      571.63      672.40     47.68 o 
  -2 -10   3       39.32       39.07     15.52 o 
  -1 -10   3      255.32      268.78     19.52 o 
   0 -10   3     1182.91     1143.01     26.81 o 
   1 -10   3     1343.53     1312.94     44.56 o 
   2 -10   3     2002.97     1995.25     43.08 o 
   3 -10   3      156.39      169.29     12.20 o 
   4 -10   3      403.22      388.07     25.55 o 
   5 -10   3      383.21      355.37     22.43 o 
   6 -10   3      176.46      213.27     21.57 o 
   7 -10   3     2046.91     2074.75     81.27 o 
   8 -10   3       14.04       -3.58     19.93 o 
   9 -10   3       30.85       -6.37     22.14 o 
  10 -10   3        1.62      -16.41     20.32 o 
  11 -10   3      473.35      512.82    100.89 o 
 -10  -9   3       46.80       21.74     28.89 o 
  -9  -9   3       80.46       31.34     27.24 o 
  -8  -9   3      275.36      215.92     39.90 o 
  -7  -9   3     1785.32     1707.38     87.74 o 
  -6  -9   3      602.88      596.44     50.80 o 
  -5  -9   3      108.87      163.36     24.95 o 
  -4  -9   3       40.26       29.74     16.48 o 
  -3  -9   3      688.37      682.03     30.55 o 
  -2  -9   3     1017.71     1010.68     32.59 o 
  -1  -9   3     2564.39     2382.54     50.35 o 
   0  -9   3      618.23      613.80     18.64 o 
   1  -9   3      143.77      131.74      9.34 o 
   2  -9   3      409.90      409.78     13.45 o 
   3  -9   3      109.90      108.05     14.29 o 
   4  -9   3     2059.51     2017.65     39.25 o 
   5  -9   3      381.08      396.97     16.52 o 
   6  -9   3      147.92      171.21     15.90 o 
   7  -9   3        7.33       -1.35      9.56 o 
   8  -9   3     1214.37     1261.95     38.85 o 
   9  -9   3      147.45      148.32     33.12 o 
  10  -9   3      496.73      551.07    115.41 o 
  11  -9   3      306.14      293.19     45.64 o 
  12  -9   3       74.52       -4.78     25.63 o 
 -11  -8   3       70.36       38.52     45.55 o 
 -10  -8   3      460.47      521.85     57.89 o 
  -9  -8   3      570.10      658.99     60.33 o 
  -8  -8   3      581.36      536.00     43.07 o 
  -7  -8   3      132.78      100.86     23.21 o 
  -6  -8   3      270.06      255.40     36.13 o 
  -5  -8   3      177.86      185.39     48.09 o 
  -4  -8   3     1449.78     1406.70     44.73 o 
  -3  -8   3     1485.74     1414.37     31.97 o 
  -2  -8   3      272.64      267.86     13.66 o 
  -1  -8   3      580.74      612.50     14.70 o 
   0  -8   3     1022.73     1001.19     17.52 o 
   1  -8   3     1274.65     1260.91     20.79 o 
   2  -8   3     1519.68     1477.88     25.33 o 
   3  -8   3     1070.60     1090.40     28.42 o 
   4  -8   3       61.83       76.14      9.57 o 
   5  -8   3     4034.74     3961.29     61.03 o 
   6  -8   3      755.08      737.31     34.41 o 
   7  -8   3      763.06      789.53     32.24 o 
   8  -8   3     1244.80     1278.03     44.05 o 
   9  -8   3       12.00        7.42     12.95 o 
  10  -8   3      273.16      210.21     20.07 o 
  11  -8   3      178.57      205.56     38.91 o 
  12  -8   3      590.30      670.07     65.32 o 
 -11  -7   3      461.14      534.68     59.20 o 
 -10  -7   3       35.01       44.94     28.28 o 
  -9  -7   3       10.84       -5.90     24.61 o 
  -8  -7   3      445.08      449.25     29.36 o 
  -7  -7   3      655.38      674.52     33.77 o 
  -6  -7   3      614.31      574.78     24.18 o 
  -5  -7   3     1248.75     1222.80     29.42 o 
  -4  -7   3       41.67       34.38     11.11 o 
  -3  -7   3     1076.23     1146.92     21.60 o 
  -2  -7   3      677.68      659.01     15.23 o 
  -1  -7   3     1118.39     1140.37     17.84 o 
   0  -7   3     3217.70     3286.12     33.77 o 
   1  -7   3     1028.52     1001.98     15.11 o 
   2  -7   3      561.97      498.75     18.38 o 
   3  -7   3     1980.80     1876.44     32.29 o 
   4  -7   3     2106.10     2149.28     33.38 o 
   5  -7   3      374.28      388.50     12.77 o 
   6  -7   3      617.42      652.52     26.01 o 
   7  -7   3        4.05       -3.87      7.08 o 
   8  -7   3      155.13      154.96     24.71 o 
   9  -7   3     1246.87     1205.05     40.17 o 
  10  -7   3      211.69      225.81     32.89 o 
  11  -7   3      442.13      402.23     45.28 o 
  12  -7   3       32.21       27.30     15.09 o 
  13  -7   3      271.59      304.90     30.79 o 
 -12  -6   3       85.27       59.39     33.85 o 
 -11  -6   3      124.16      121.73     30.06 o 
 -10  -6   3      348.66      386.97     39.79 o 
  -9  -6   3      967.98     1034.04     48.85 o 
  -8  -6   3     1789.70     1769.29     47.91 o 
  -7  -6   3      262.65      230.31     16.95 o 
  -6  -6   3       38.48       46.01     10.56 o 
  -5  -6   3      348.41      326.29     17.01 o 
  -4  -6   3     2752.77     2858.73     41.49 o 
  -3  -6   3      655.08      644.14     14.15 o 
  -2  -6   3     2221.98     2057.06     24.72 o 
  -1  -6   3     1171.44     1299.81     17.16 o 
   0  -6   3     1354.54     1379.33     18.60 o 
   1  -6   3     3392.01     3413.33     36.53 o 
   2  -6   3       89.18       62.68      5.65 o 
   3  -6   3     3936.68     4001.29     50.54 o 
   4  -6   3      117.97       92.94      9.67 o 
   5  -6   3       83.14       72.23     12.25 o 
   6  -6   3      184.08      166.34      9.87 o 
   7  -6   3     1091.38     1085.48     27.06 o 
   8  -6   3     1537.55     1459.26     42.91 o 
   9  -6   3      290.55      274.22     29.40 o 
  10  -6   3       40.49       54.19     14.71 o 
  11  -6   3      121.25      101.02     18.36 o 
  12  -6   3      489.84      419.92     33.04 o 
  13  -6   3      259.33      250.82     26.58 o 
 -12  -5   3      375.57      337.87     51.20 o 
 -11  -5   3      527.63      570.29     47.74 o 
 -10  -5   3      900.60      844.00     67.57 o 
  -9  -5   3      249.64      258.43     26.62 o 
  -8  -5   3      289.04      332.92     24.70 o 
  -7  -5   3     1322.76     1351.03     34.35 o 
  -6  -5   3      239.90      255.16     18.08 o 
  -5  -5   3     1600.16     1599.35     29.40 o 
  -4  -5   3     2608.77     2558.04     29.45 o 
  -3  -5   3      892.28     1022.47     16.38 o 
  -2  -5   3     2222.24     2146.63     24.10 o 
  -1  -5   3      950.26      747.26     10.89 o 
   0  -5   3     7563.78     7620.18     69.32 o 
   1  -5   3     1401.11     1330.29     23.47 o 
   2  -5   3      126.58      121.29      7.21 o 
   3  -5   3     1023.32      993.19     20.25 o 
   4  -5   3     5339.77     5409.70     63.04 o 
   5  -5   3     1787.39     1692.23     35.05 o 
   6  -5   3     1868.69     1845.33     31.77 o 
   7  -5   3      205.06      201.70     13.53 o 
   8  -5   3     1194.65     1191.22     36.27 o 
   9  -5   3      872.54      797.94     35.26 o 
  10  -5   3      204.54      250.70     14.59 o 
  11  -5   3      689.53      651.57     35.77 o 
  12  -5   3      119.06       81.85     33.99 o 
  13  -5   3       10.47        0.49     16.41 o 
 -13  -4   3      388.32      292.99     50.66 o 
 -12  -4   3       89.41       84.69     29.26 o 
 -11  -4   3       20.59       24.88     22.02 o 
 -10  -4   3     1123.94     1005.25     57.51 o 
  -9  -4   3     2068.14     2254.48     55.15 o 
  -8  -4   3      973.46      998.33     32.44 o 
  -7  -4   3      370.38      371.90     20.45 o 
  -6  -4   3        0.22        3.77      6.15 o 
  -5  -4   3      969.86      945.05     19.77 o 
  -4  -4   3     4850.41     4891.36     47.24 o 
  -3  -4   3     2483.49     2332.05     29.83 o 
  -2  -4   3     1227.00     1144.48     15.15 o 
  -1  -4   3      879.42      858.41     12.46 o 
   0  -4   3      774.57      882.94     14.71 o 
   1  -4   3     5613.89     5583.33     61.34 o 
   2  -4   3     1256.31     1188.81     17.63 o 
   3  -4   3     1461.32     1358.98     22.32 o 
   4  -4   3      147.95      117.59      8.12 o 
   5  -4   3      153.02      174.03     12.04 o 
   6  -4   3      316.41      304.04     11.70 o 
   7  -4   3      882.04      866.48     24.19 o 
   8  -4   3      474.48      457.31     27.62 o 
   9  -4   3      144.75      130.77     18.50 o 
  10  -4   3      167.24      187.94     17.15 o 
  11  -4   3      282.04      280.01     19.50 o 
  12  -4   3      540.73      529.10     25.04 o 
  13  -4   3      486.77      463.18     36.61 o 
 -13  -3   3       98.35       34.08     33.07 o 
 -12  -3   3      417.67      476.08     44.64 o 
 -11  -3   3      933.32      975.09     69.51 o 
 -10  -3   3     1350.03     1338.39     61.96 o 
  -9  -3   3       59.27       50.30     13.39 o 
  -8  -3   3       18.78        2.31      8.90 o 
  -7  -3   3     1808.95     1805.97     32.35 o 
  -6  -3   3     1536.73     1469.88     27.85 o 
  -5  -3   3     5399.45     5438.84     55.01 o 
  -4  -3   3      929.53      888.22     15.42 o 
  -3  -3   3      143.62      140.08      6.83 o 
  -2  -3   3     2715.38     2717.68     24.95 o 
  -1  -3   3     7681.84     7583.92     66.26 o 
   0  -3   3     9777.38     9771.17    126.09 o 
   1  -3   3     5369.38     5280.54    139.14 o 
   2  -3   3      454.86      481.30     18.91 o 
   3  -3   3     5565.25     5631.26     78.21 o 
   4  -3   3     1845.41     1739.18     32.58 o 
   5  -3   3     2735.04     2722.99     50.43 o 
   6  -3   3     4407.38     4618.28     62.38 o 
   7  -3   3      811.42      841.80     20.01 o 
   8  -3   3      697.88      718.59     26.16 o 
   9  -3   3      306.13      336.19     30.87 o 
  10  -3   3     1435.13     1467.75     43.17 o 
  11  -3   3     1092.83     1073.15     38.70 o 
  12  -3   3       28.71       31.40     14.65 o 
  13  -3   3        8.02       30.62     41.43 o 
 -13  -2   3      572.37      628.87     65.60 o 
 -12  -2   3      151.47      169.09     31.41 o 
 -11  -2   3        2.68        7.39     19.24 o 
 -10  -2   3     1269.73     1253.88     47.98 o 
  -9  -2   3     2380.47     2381.17     48.74 o 
  -8  -2   3     1421.00     1462.38     30.04 o 
  -7  -2   3      418.55      388.11     18.53 o 
  -6  -2   3        6.02        5.03      6.11 o 
  -5  -2   3     1759.66     1769.25     26.13 o 
  -4  -2   3     8828.91     8920.35     78.30 o 
  -3  -2   3     3425.49     3365.39     32.21 o 
  -2  -2   3     1964.52     1872.86     18.85 o 
  -1  -2   3     6024.24     6110.90     65.08 o 
   0  -2   3     8781.66     8795.74    253.14 o 
   1  -2   3    10820.47    10397.74    294.72 o 
   2  -2   3     2920.15     2774.09     41.45 o 
   3  -2   3     6063.05     5744.81     64.13 o 
   4  -2   3     2624.45     2591.48     34.71 o 
   5  -2   3       47.69       76.88      6.35 o 
   6  -2   3     4654.03     4467.44     76.43 o 
   7  -2   3     2689.34     2542.25     50.41 o 
   8  -2   3      603.20      546.07     23.12 o 
   9  -2   3      401.54      391.96     17.79 o 
  10  -2   3        2.07       -6.39      8.61 o 
  11  -2   3     1093.48      973.45     44.25 o 
  12  -2   3      446.22      420.67     59.52 o 
  13  -2   3      215.53      251.82     35.45 o 
 -13  -1   3       75.74       43.08     31.65 o 
 -12  -1   3     1207.69     1101.78     62.66 o 
 -11  -1   3     1669.29     1568.03     62.67 o 
 -10  -1   3      785.55      798.12     35.71 o 
  -9  -1   3     1317.21     1340.67     35.38 o 
  -8  -1   3      193.71      187.33     13.14 o 
  -7  -1   3     1352.04     1334.45     24.95 o 
  -6  -1   3     1621.14     1475.75     24.81 o 
  -5  -1   3     4993.66     5230.74     63.05 o 
  -4  -1   3     2746.20     2842.81     32.70 o 
  -3  -1   3      198.10      258.37      7.60 o 
  -2  -1   3     2763.15     2643.37     25.33 o 
  -1  -1   3      446.36      483.67     11.58 o 
   0  -1   3    13211.01    13494.13    365.65 o 
   1  -1   3       17.95       14.98     15.59 o 
   2  -1   3      509.81      484.14     15.82 o 
   3  -1   3     2960.91     2907.11     34.67 o 
   4  -1   3     2370.40     2275.54     29.37 o 
   5  -1   3      674.23      624.49     13.44 o 
   6  -1   3      621.93      609.65     11.67 o 
   7  -1   3       65.28       89.82      6.82 o 
   8  -1   3       13.17       10.72      6.79 o 
   9  -1   3      610.98      631.06     23.45 o 
  10  -1   3     1687.97     1632.26     52.75 o 
  11  -1   3      383.67      374.00     28.62 o 
  12  -1   3      187.12      196.08     23.72 o 
  13  -1   3        2.10      -15.60     37.76 o 
 -14   0   3      200.81      172.55     64.97 o 
 -13   0   3      300.18      325.92     53.76 o 
 -12   0   3      420.73      369.37     38.37 o 
 -11   0   3        6.86       -9.49     18.29 o 
 -10   0   3       11.68        0.86     12.20 o 
  -9   0   3      172.04      180.37     15.36 o 
  -8   0   3     1864.01     1921.60     34.62 o 
  -7   0   3      175.30      232.43     11.86 o 
  -6   0   3      699.51      673.16     18.57 o 
  -5   0   3        4.93        9.04      5.36 o 
  -4   0   3     2282.69     2207.67     24.93 o 
  -3   0   3     2094.93     2020.69     24.20 o 
  -2   0   3       48.35       47.95      5.85 o 
  -1   0   3    12452.46    12626.34    118.49 o 
   0   0   3       16.64       10.91      4.65 o 
   1   0   3    12515.89    12611.43    188.99 o 
   2   0   3    10719.01    10970.24    112.07 o 
   3   0   3      320.06      321.58      7.90 o 
   4   0   3      436.48      373.55     13.71 o 
   5   0   3     2598.77     2711.24     28.88 o 
   6   0   3     1459.10     1461.14     22.40 o 
   7   0   3     3068.05     2978.89     49.28 o 
   8   0   3      411.45      465.68     20.19 o 
   9   0   3     1624.70     1555.29     39.00 o 
  10   0   3       75.75       96.81     18.00 o 
  11   0   3      651.16      665.99     90.34 o 
  12   0   3      280.84      233.39     35.67 o 
  13   0   3      450.60      370.53     42.19 o 
 -14   1   3      104.01       85.76     49.37 o 
 -13   1   3       23.51       28.32     30.11 o 
 -12   1   3      424.23      329.34     31.79 o 
 -11   1   3     1370.46     1369.23     50.14 o 
 -10   1   3      426.11      437.50     25.36 o 
  -9   1   3      486.01      496.75     21.13 o 
  -8   1   3      319.53      314.73     15.24 o 
  -7   1   3     2075.02     2140.15     41.43 o 
  -6   1   3     1963.66     1894.01     25.80 o 
  -5   1   3     3551.65     3542.06     36.97 o 
  -4   1   3     3791.35     3863.92     44.43 o 
  -3   1   3      632.57      675.17     12.28 o 
  -2   1   3        2.11       -1.63      4.28 o 
  -1   1   3     7728.08     7762.31     70.52 o 
   0   1   3     4535.36     4502.71     35.56 o 
   1   1   3      967.31      988.07     12.99 o 
   2   1   3     2516.80     2613.92     25.60 o 
   3   1   3     2639.89     2662.03     27.93 o 
   4   1   3      577.81      496.86     11.73 o 
   5   1   3     1173.68     1140.01     24.05 o 
   6   1   3     2791.08     2746.42     35.83 o 
   7   1   3       58.33       55.09      8.29 o 
   8   1   3      778.85      746.26     28.35 o 
   9   1   3      184.94      174.62     17.42 o 
  10   1   3     1237.72     1187.05     69.55 o 
  11   1   3      654.02      630.29     39.16 o 
  12   1   3       17.92       16.70     23.38 o 
  13   1   3        0.86        3.64     33.02 o 
 -14   2   3      165.17       95.11     35.73 o 
 -13   2   3      509.62      536.57     57.82 o 
 -12   2   3      354.99      392.38     32.61 o 
 -11   2   3        0.51       27.46     16.48 o 
 -10   2   3       10.35       21.59     10.86 o 
  -9   2   3      386.11      398.01     17.69 o 
  -8   2   3      811.63      733.89     19.73 o 
  -7   2   3      846.79      863.76     17.99 o 
  -6   2   3     1670.74     1741.34     24.80 o 
  -5   2   3      459.42      552.14     14.36 o 
  -4   2   3      361.04      289.46     10.47 o 
  -3   2   3      204.20      141.86      7.79 o 
  -2   2   3      851.89     1006.28     14.56 o 
  -1   2   3    10062.38    10399.04     84.91 o 
   0   2   3      887.61      873.39     13.01 o 
   1   2   3      550.48      550.09     10.09 o 
   2   2   3     1169.41     1140.02     15.93 o 
   3   2   3      190.99      186.95      8.73 o 
   4   2   3      649.39      709.33     20.16 o 
   5   2   3       34.95       34.94      6.04 o 
   6   2   3        8.00       -5.47      5.49 o 
   7   2   3     1462.20     1466.86     31.64 o 
   8   2   3      136.62      131.11     15.99 o 
   9   2   3       83.25      119.92     21.06 o 
  10   2   3      741.54      726.91     44.09 o 
  11   2   3       56.42       25.16     34.55 o 
  12   2   3      410.87      189.24     62.06 o 
  13   2   3      122.54      105.89     39.29 o 
 -14   3   3       97.54      123.13     65.88 o 
 -13   3   3        1.66        9.99     24.20 o 
 -12   3   3      583.64      580.59     43.65 o 
 -11   3   3      595.80      684.69     34.80 o 
 -10   3   3     1159.93     1150.71     35.91 o 
  -9   3   3      683.45      791.27     30.43 o 
  -8   3   3       13.42       -1.38      5.35 o 
  -7   3   3      970.84     1026.15     22.16 o 
  -6   3   3     2592.31     2673.39     36.54 o 
  -5   3   3     1671.68     1710.96     24.90 o 
  -4   3   3     1588.83     1588.90     21.50 o 
  -3   3   3      468.54      415.55     18.04 o 
  -2   3   3      339.28      353.64     12.89 o 
  -1   3   3    26106.04    27633.90    216.76 o 
   0   3   3     3485.07     3253.15     32.21 o 
   1   3   3     5553.00     5843.52     52.63 o 
   2   3   3     1408.16     1464.77     19.49 o 
   3   3   3       15.40       20.60      5.13 o 
   4   3   3     2718.63     2796.61     32.53 o 
   5   3   3     3938.07     4077.48     46.62 o 
   6   3   3      825.92      860.92     24.64 o 
   7   3   3     1210.61     1241.64     49.24 o 
   8   3   3       21.36       21.34     12.46 o 
   9   3   3      574.74      656.99     41.46 o 
  10   3   3     1508.87     1543.54     58.05 o 
  11   3   3     1031.90     1087.18     78.57 o 
  12   3   3      139.60       76.74     53.20 o 
 -14   4   3      270.30      247.62     44.51 o 
 -13   4   3      711.29      602.33     76.58 o 
 -12   4   3     1034.60      993.87     56.72 o 
 -11   4   3      168.19      183.02     26.66 o 
 -10   4   3       34.99       49.31     18.73 o 
  -9   4   3     2192.78     2224.30     44.39 o 
  -8   4   3     1453.88     1546.08     27.84 o 
  -7   4   3      750.76      836.19     19.85 o 
  -6   4   3     1281.23     1328.60     24.47 o 
  -5   4   3      345.85      375.54     20.26 o 
  -4   4   3     8176.02     8638.63     78.67 o 
  -3   4   3     3378.47     3350.70     41.12 o 
  -2   4   3     5150.03     5197.63     52.75 o 
  -1   4   3     1039.74     1028.26     15.85 o 
   0   4   3     1445.27     1580.98     20.83 o 
   1   4   3       20.41        5.53      4.71 o 
   2   4   3    10634.51    11010.90     94.91 o 
   3   4   3     1303.01     1313.59     20.53 o 
   4   4   3      122.82      160.94      9.34 o 
   5   4   3      439.47      427.31     16.36 o 
   6   4   3      281.02      230.85     15.81 o 
   7   4   3     1977.93     2021.70     41.36 o 
   8   4   3      956.31     1115.39     46.18 o 
   9   4   3      913.08      780.61     46.19 o 
  10   4   3      266.11      263.19     39.05 o 
  11   4   3        4.02       -4.38     26.59 o 
  12   4   3      454.69      435.05     82.24 o 
 -13   5   3        0.01      -22.79     22.79 o 
 -12   5   3      348.04      411.45     38.24 o 
 -11   5   3     1222.89     1265.71     56.06 o 
 -10   5   3      228.80      249.16     22.19 o 
  -9   5   3      229.74      253.87     17.77 o 
  -8   5   3       49.11       33.94     10.30 o 
  -7   5   3      251.34      272.92     13.56 o 
  -6   5   3     2651.30     2672.99     35.96 o 
  -5   5   3     5768.08     5874.25     63.67 o 
  -4   5   3      436.67      385.04     15.08 o 
  -3   5   3        4.80        5.05      5.74 o 
  -2   5   3     1554.70     1752.30     24.03 o 
  -1   5   3     6133.78     6108.23     86.26 o 
   0   5   3    10498.42    10538.91     97.13 o 
   1   5   3     2362.22     2230.84     29.83 o 
   2   5   3      931.80      940.62     18.60 o 
   3   5   3       22.53       18.73      6.32 o 
   4   5   3     2401.41     2306.80     33.15 o 
   5   5   3     2003.16     1921.04     35.18 o 
   6   5   3     4035.82     4149.99     79.23 o 
   7   5   3      157.99      188.38     16.57 o 
   8   5   3      149.16      125.52     23.07 o 
   9   5   3      220.94      195.11     27.81 o 
  10   5   3     1438.16     1354.60     59.90 o 
  11   5   3      731.06      715.09     97.83 o 
  12   5   3      213.90      167.23     64.81 o 
 -13   6   3      468.12      414.82    101.04 o 
 -12   6   3      308.18      399.40     48.27 o 
 -11   6   3      122.26      125.25     25.16 o 
 -10   6   3       11.01       25.06     13.51 o 
  -9   6   3      758.98      750.88     31.70 o 
  -8   6   3     5084.98     5058.91     71.65 o 
  -7   6   3     2342.32     2354.17     52.48 o 
  -6   6   3      244.11      224.47     12.30 o 
  -5   6   3      326.77      364.45     13.62 o 
  -4   6   3      387.49      425.19     16.52 o 
  -3   6   3     3423.03     3356.12     41.63 o 
  -2   6   3     9080.79     8952.07     87.14 o 
  -1   6   3     1520.79     1677.50     26.05 o 
   0   6   3      714.99      759.25     17.30 o 
   1   6   3     2212.71     2262.54     31.81 o 
   2   6   3     1874.08     1787.67     29.72 o 
   3   6   3     3306.70     3334.85     42.92 o 
   4   6   3     2433.91     2441.96     36.04 o 
   5   6   3      796.51      767.94     26.40 o 
   6   6   3       29.93       10.28     10.39 o 
   7   6   3     1337.94     1349.66     53.44 o 
   8   6   3     1124.09     1287.63    160.35 o 
   9   6   3     1669.91     1908.40     89.59 o 
  10   6   3      250.20      391.94     75.82 o 
  11   6   3        0.16       29.35     44.64 o 
 -13   7   3        4.83      -11.54     49.37 o 
 -12   7   3      152.14       86.62     31.27 o 
 -11   7   3      697.73      731.47     48.60 o 
 -10   7   3     1098.73     1045.14     52.45 o 
  -9   7   3      305.66      333.69     22.75 o 
  -8   7   3        1.35        9.90     10.62 o 
  -7   7   3       32.47        5.06      9.30 o 
  -6   7   3      124.55      131.12     11.81 o 
  -5   7   3     1367.34     1365.90     23.67 o 
  -4   7   3      829.16      790.52     20.28 o 
  -3   7   3      271.95      262.37     12.85 o 
  -2   7   3      927.34      955.59     19.13 o 
  -1   7   3     2764.30     2725.31     39.47 o 
   0   7   3     1059.31     1017.69     20.95 o 
   1   7   3     1774.80     1739.94     28.75 o 
   2   7   3       90.91       70.76     10.41 o 
   3   7   3        1.10        8.58      7.30 o 
   4   7   3      640.85      689.27     26.36 o 
   5   7   3     2579.52     2611.04     50.18 o 
   6   7   3      809.85      831.48     36.59 o 
   7   7   3       21.17       35.20     16.43 o 
   8   7   3      207.86      184.96     42.19 o 
   9   7   3      187.03      181.60     58.70 o 
  10   7   3      553.75      586.69     89.27 o 
  11   7   3      460.27      600.75     93.25 o 
 -12   8   3      385.25      393.11    153.63 o 
 -11   8   3       20.87       39.29     26.16 o 
 -10   8   3        4.68       15.09     17.93 o 
  -9   8   3      171.87      210.12     21.91 o 
  -8   8   3      382.87      419.92     24.43 o 
  -7   8   3      709.92      713.56     27.45 o 
  -6   8   3      688.79      682.95     38.46 o 
  -5   8   3        1.23       -7.51      7.51 o 
  -4   8   3      790.09      822.88     20.55 o 
  -3   8   3      732.67      732.97     19.94 o 
  -2   8   3     2694.29     2720.70     38.91 o 
  -1   8   3      824.97      795.38     21.93 o 
   0   8   3      769.47      765.19     25.05 o 
   1   8   3       30.72       27.48      8.74 o 
   2   8   3     1306.54     1302.23     31.21 o 
   3   8   3     2133.65     2205.71     51.16 o 
   4   8   3      483.36      504.37     25.08 o 
   5   8   3      593.52      592.46     39.32 o 
   6   8   3        4.65        2.40     13.53 o 
   7   8   3       68.85       94.84     23.24 o 
   8   8   3     1210.73     1162.06    110.06 o 
   9   8   3      887.43      808.03     98.14 o 
  10   8   3      222.21      284.94     72.15 o 
 -12   9   3      161.02      151.93     37.69 o 
 -11   9   3       96.17      122.10     54.11 o 
 -10   9   3      901.55     1077.21    131.77 o 
  -9   9   3      601.09      574.77     41.72 o 
  -8   9   3      100.66      122.85     18.20 o 
  -7   9   3       55.33       73.03     15.02 o 
  -6   9   3      856.20      839.83     32.72 o 
  -5   9   3     1812.26     1719.04     43.70 o 
  -4   9   3      396.20      409.51     20.40 o 
  -3   9   3     1168.75     1230.47     27.52 o 
  -2   9   3      508.63      569.60     22.71 o 
  -1   9   3      993.57      973.25     25.30 o 
   0   9   3     2426.73     2489.61     38.99 o 
   1   9   3      328.92      364.89     20.03 o 
   2   9   3       38.50       35.68     11.79 o 
   3   9   3       84.18       77.52     14.08 o 
   4   9   3       20.71       21.33     14.94 o 
   5   9   3     1071.92     1124.70     60.61 o 
   6   9   3      244.68      271.23     31.76 o 
   7   9   3      242.61      260.81     66.50 o 
   8   9   3      140.89       91.11     46.78 o 
 -11  10   3      128.62      101.15     34.77 o 
 -10  10   3      174.50      207.92     39.46 o 
  -9  10   3      443.22      459.72     49.24 o 
  -8  10   3      683.27      739.58     46.09 o 
  -7  10   3      315.09      356.79     30.36 o 
  -6  10   3      535.14      581.22     29.02 o 
  -5  10   3      253.81      254.04     20.04 o 
  -4  10   3       60.88       71.63     13.68 o 
  -3  10   3      860.56      915.06     29.25 o 
  -2  10   3     2883.99     2906.42     49.77 o 
  -1  10   3      103.62      117.25     14.77 o 
   0  10   3        1.06      -10.24     11.02 o 
   1  10   3      131.83      135.74     17.23 o 
   2  10   3      353.85      379.61     25.62 o 
   3  10   3     1696.04     1716.94     74.59 o 
   4  10   3      904.79      889.81     82.09 o 
   5  10   3      106.77       59.12     26.43 o 
   6  10   3       24.41       16.77     24.54 o 
   7  10   3        9.91       11.01     35.46 o 
   8  10   3      705.00      566.82     81.63 o 
 -10  11   3      501.93      495.36     54.02 o 
  -9  11   3      926.25      954.36     86.21 o 
  -8  11   3       43.95       45.27     26.98 o 
  -7  11   3      112.78      110.57     23.01 o 
  -6  11   3        3.09      -10.61     16.34 o 
  -5  11   3     2013.05     2013.15     57.41 o 
  -4  11   3      632.32      629.01     32.45 o 
  -3  11   3      465.65      567.71     51.59 o 
  -2  11   3        5.85       11.04     18.44 o 
  -1  11   3        5.56       19.57     17.42 o 
   0  11   3      457.78      395.76     44.24 o 
   1  11   3     1725.76     1776.27     86.52 o 
   2  11   3     1269.86     1339.04     69.68 o 
   3  11   3       19.59      -13.93     22.36 o 
   4  11   3        0.27      -31.29     44.02 o 
   5  11   3       54.51       68.26     28.64 o 
   6  11   3      969.14      958.71    120.30 o 
   7  11   3      387.01      386.44     72.15 o 
  -9  12   3        3.19       -8.25     33.02 o 
  -8  12   3      474.77      576.29     76.43 o 
  -7  12   3      580.56      575.68     74.29 o 
  -6  12   3      690.73      625.32     52.95 o 
  -5  12   3       19.04        3.97     31.49 o 
  -4  12   3        0.05      -10.39     28.74 o 
  -3  12   3      229.97      188.63     48.00 o 
  -2  12   3     1893.32     2019.27     85.84 o 
  -1  12   3     1372.61     1399.27     71.97 o 
   0  12   3      211.35      213.28     36.75 o 
   1  12   3        0.44       35.27     24.98 o 
   2  12   3      227.87      275.39     42.03 o 
   3  12   3      909.44      960.98     72.23 o 
   4  12   3      318.06      354.68     46.37 o 
   5  12   3      372.19      307.56     66.04 o 
   6  12   3      111.81       26.77     30.82 o 
  -8  13   3       32.64       62.67     41.88 o 
  -7  13   3        8.93        9.78     37.60 o 
  -6  13   3      113.76       87.13     44.33 o 
  -5  13   3      254.62      253.14     56.25 o 
  -4  13   3      831.39      714.18     82.85 o 
  -3  13   3      799.82      950.20     95.08 o 
  -2  13   3        1.83       29.96     35.46 o 
  -1  13   3       37.10       79.18     43.41 o 
   0  13   3      184.85      206.98     52.89 o 
   1  13   3      353.72      515.58     56.58 o 
   2  13   3      527.33      483.47     60.84 o 
   3  13   3       98.64       71.36     31.67 o 
   4  13   3        0.33      -25.94     25.94 o 
  -6  14   3      691.00      762.79     88.35 o 
  -5  14   3       22.68       44.02     42.80 o 
  -4  14   3       18.54       19.26     36.08 o 
  -3  14   3      200.18      314.29     62.37 o 
  -2  14   3      405.47      481.52     74.90 o 
  -1  14   3      251.96      293.80     60.23 o 
   0  14   3       20.79       46.78     41.27 o 
   1  14   3       49.73       54.72     43.41 o 
   2  14   3      247.21      206.67     58.39 o 
   1 -15   4      563.06      558.26     95.39 o 
   2 -15   4       56.38       52.76     32.73 o 
  -3 -14   4      127.03      158.49     39.48 o 
  -2 -14   4      208.31      196.96     27.64 o 
  -1 -14   4      182.15      169.54     25.33 o 
   0 -14   4      212.50      224.35     36.52 o 
   1 -14   4       23.37       21.22     14.58 o 
   2 -14   4      409.13      443.81     73.07 o 
   3 -14   4      129.87      102.10     28.13 o 
   4 -14   4      178.40      226.08     34.94 o 
   5 -14   4      483.10      510.22     51.52 o 
   6 -14   4        9.17       13.10     29.63 o 
  -5 -13   4      367.19      354.49     44.79 o 
  -4 -13   4      112.22      111.77     28.85 o 
  -3 -13   4      251.69      225.75     29.61 o 
  -2 -13   4      188.81      213.33     48.55 o 
  -1 -13   4       92.44      115.33     20.79 o 
   0 -13   4      973.32      979.16     45.06 o 
   1 -13   4      238.59      277.89     35.53 o 
   2 -13   4      370.71      348.93     39.94 o 
   3 -13   4      275.41      242.96     33.66 o 
   4 -13   4       29.50       18.33     20.75 o 
   5 -13   4      377.89      463.36     53.66 o 
   6 -13   4      278.77      240.23     35.18 o 
   7 -13   4       34.60       15.86     22.57 o 
   8 -13   4      203.09      237.26     36.24 o 
  -7 -12   4       91.28      107.58     31.11 o 
  -6 -12   4      226.35      188.91     35.53 o 
  -5 -12   4       59.34       50.21     32.37 o 
  -4 -12   4        6.06       -0.01     16.63 o 
  -3 -12   4      276.24      300.93     31.41 o 
  -2 -12   4      863.28      848.52     44.52 o 
  -1 -12   4      678.91      675.39     37.80 o 
   0 -12   4      183.51      237.31     15.88 o 
   1 -12   4       27.47       18.83     14.35 o 
   2 -12   4       24.60       29.45     12.37 o 
   3 -12   4      581.24      668.64     57.59 o 
   4 -12   4      219.50      223.87     30.75 o 
   5 -12   4      106.14      104.52     25.23 o 
   6 -12   4       30.86       46.41     22.11 o 
   7 -12   4        1.92      -17.82     17.82 o 
   8 -12   4      329.13      373.56     47.12 o 
   9 -12   4      560.15      589.75     79.18 o 
  -8 -11   4       81.37      -13.70     25.14 o 
  -7 -11   4       36.91       -6.19     23.65 o 
  -6 -11   4      102.53       84.70     24.01 o 
  -5 -11   4      840.52      792.12     49.43 o 
  -4 -11   4      955.49      901.75     68.20 o 
  -3 -11   4      459.13      505.89     62.71 o 
  -2 -11   4       81.81       85.91     19.38 o 
  -1 -11   4      283.22      276.58     26.19 o 
   0 -11   4      917.47      931.45     38.48 o 
   1 -11   4      466.34      485.03     27.71 o 
   2 -11   4      535.35      533.16     37.84 o 
   3 -11   4      164.70      157.73     30.28 o 
   4 -11   4        7.15        7.94     21.54 o 
   5 -11   4      743.66      749.42     48.98 o 
   6 -11   4      957.44      959.33     56.78 o 
   7 -11   4      630.81      681.42     62.20 o 
   8 -11   4       75.21       74.50     24.85 o 
   9 -11   4        1.58        3.14     24.09 o 
  10 -11   4      199.99      285.31     47.08 o 
  -9 -10   4        8.17        2.34     26.08 o 
  -8 -10   4      469.30      437.03     50.82 o 
  -7 -10   4      959.94      930.80     55.75 o 
  -6 -10   4      174.91      212.13     29.18 o 
  -5 -10   4      292.22      248.10     29.79 o 
  -4 -10   4       43.98       41.41     18.12 o 
  -3 -10   4      691.09      676.30     72.50 o 
  -2 -10   4      650.02      659.44     31.95 o 
  -1 -10   4      386.84      425.61     29.68 o 
   0 -10   4       40.83       42.40      8.71 o 
   1 -10   4      399.24      380.50     29.36 o 
   2 -10   4      497.67      479.99    127.95 o 
   3 -10   4     1919.77     1889.98     76.17 o 
   4 -10   4      440.53      488.88     37.47 o 
   5 -10   4       61.57      114.71     22.44 o 
   6 -10   4       98.94       86.62     25.39 o 
   7 -10   4      124.91      159.37     27.01 o 
   8 -10   4      515.04      481.96     41.82 o 
   9 -10   4       27.76       30.79     25.03 o 
  10 -10   4      812.36      801.01     67.93 o 
  11 -10   4       11.92       -5.17     23.67 o 
 -10  -9   4      339.02      408.36     72.30 o 
  -9  -9   4      615.49      651.76     60.55 o 
  -8  -9   4      244.03      270.01     33.75 o 
  -7  -9   4        0.61        7.21     17.49 o 
  -6  -9   4      208.30      221.59     30.06 o 
  -5  -9   4      314.45      366.05     32.29 o 
  -4  -9   4     1394.44     1297.33     49.12 o 
  -3  -9   4      644.79      677.33     27.57 o 
  -2  -9   4        8.26       19.50      9.40 o 
  -1  -9   4      171.73      155.49     19.55 o 
   0  -9   4     1727.74     1604.05     37.06 o 
   1  -9   4     3422.37     3290.82     63.94 o 
   2  -9   4     1051.01      940.86     52.40 o 
   3  -9   4        1.54       -9.18     15.38 o 
   4  -9   4       47.69       40.43     23.37 o 
   5  -9   4      297.69      279.32     28.68 o 
   6  -9   4      345.71      303.55     31.47 o 
   7  -9   4     2267.19     2338.64     75.31 o 
   8  -9   4      134.44      197.59     34.26 o 
   9  -9   4       16.48       12.16     21.22 o 
  10  -9   4       52.08       94.53     30.26 o 
  11  -9   4      957.62      857.32     71.87 o 
 -10  -8   4      130.51      111.99     34.92 o 
  -9  -8   4       21.72       18.93     25.07 o 
  -8  -8   4      544.64      474.92     40.67 o 
  -7  -8   4      719.98      670.80     64.27 o 
  -6  -8   4      425.25      437.18     57.21 o 
  -5  -8   4      750.54      724.15     50.92 o 
  -4  -8   4      111.66      103.74     14.58 o 
  -3  -8   4      909.75      891.98     28.88 o 
  -2  -8   4     3333.06     3311.90     45.56 o 
  -1  -8   4     1253.33     1225.51     24.38 o 
   0  -8   4     1148.87     1159.80     31.50 o 
   1  -8   4      492.45      529.57     17.43 o 
   2  -8   4      512.72      465.95     37.66 o 
   3  -8   4      167.90      159.82     24.21 o 
   4  -8   4     1494.58     1444.21     50.14 o 
   5  -8   4     1152.09     1154.05     46.31 o 
   6  -8   4      869.76      810.93     42.80 o 
   7  -8   4       28.27       14.54     17.07 o 
   8  -8   4     1321.35     1416.12     86.06 o 
   9  -8   4      526.95      521.31     49.93 o 
  10  -8   4      156.61      185.47     41.88 o 
  11  -8   4      258.17      263.76     43.72 o 
  12  -8   4        2.75        0.22     26.11 o 
 -11  -7   4      137.52      153.52     38.83 o 
 -10  -7   4      403.59      373.45     47.22 o 
  -9  -7   4      745.20      831.70     85.14 o 
  -8  -7   4      720.33      713.26     47.67 o 
  -7  -7   4      184.68      163.11     24.70 o 
  -6  -7   4       80.54       61.65     17.79 o 
  -5  -7   4     1019.78     1061.97     34.51 o 
  -4  -7   4     2395.77     2414.87     43.02 o 
  -3  -7   4      572.54      545.70     15.52 o 
  -2  -7   4      523.15      518.90     11.94 o 
  -1  -7   4      567.19      569.84     13.67 o 
   0  -7   4      137.07      151.92      7.98 o 
   1  -7   4     1509.01     1460.58     37.19 o 
   2  -7   4      371.58      361.26     15.59 o 
   3  -7   4      456.73      481.23     25.55 o 
   4  -7   4      220.61      275.57     23.86 o 
   5  -7   4      601.04      612.67     36.85 o 
   6  -7   4     1799.62     1620.42     59.87 o 
   7  -7   4      210.81      189.67     24.65 o 
   8  -7   4      181.77      177.64     30.34 o 
   9  -7   4      279.91      235.44     35.00 o 
  10  -7   4       36.55       42.72     24.76 o 
  11  -7   4      169.21      126.63     33.12 o 
  12  -7   4      784.09      694.27     64.85 o 
 -12  -6   4      342.24      321.29     50.06 o 
 -11  -6   4      511.48      493.86     56.32 o 
 -10  -6   4      193.80      208.38     39.44 o 
  -9  -6   4      217.54      224.54     30.40 o 
  -8  -6   4      307.99      315.71     32.30 o 
  -7  -6   4      935.27     1070.09     36.75 o 
  -6  -6   4     1129.00     1136.80     30.59 o 
  -5  -6   4     1091.17     1072.60     25.99 o 
  -4  -6   4      816.52      841.18     18.28 o 
  -3  -6   4        6.56        9.89      4.93 o 
  -2  -6   4      920.22      821.71     13.12 o 
  -1  -6   4     4900.91     4921.52     50.25 o 
   0  -6   4     3982.80     4098.82     54.12 o 
   1  -6   4        1.75        1.03      5.55 o 
   2  -6   4      518.11      624.31     15.63 o 
   3  -6   4     2058.65     2014.22     32.87 o 
   4  -6   4     4842.27     4974.51    143.97 o 
   5  -6   4      356.41      329.62     27.81 o 
   6  -6   4     1453.19     1344.02     57.23 o 
   7  -6   4      381.62      390.57     37.08 o 
   8  -6   4       17.53        8.80     16.83 o 
   9  -6   4     1722.03     1773.39     76.46 o 
  10  -6   4      601.70      675.30     66.80 o 
  11  -6   4      195.82      210.31     37.89 o 
  12  -6   4       16.44      -11.79     22.37 o 
  13  -6   4       16.32       26.46     29.79 o 
 -12  -5   4       32.30       40.54     30.26 o 
 -11  -5   4        3.56       -1.51     33.63 o 
 -10  -5   4      938.68      960.34     71.14 o 
  -9  -5   4     1886.42     1933.36     55.24 o 
  -8  -5   4      655.63      600.30     31.56 o 
  -7  -5   4       17.73       23.17     11.05 o 
  -6  -5   4       51.21       61.07     10.13 o 
  -5  -5   4      368.59      331.43     14.58 o 
  -4  -5   4     5631.82     5667.78     56.22 o 
  -3  -5   4     2724.98     2728.47     29.34 o 
  -2  -5   4        0.86        0.61      4.21 o 
  -1  -5   4      364.84      402.51     12.85 o 
   0  -5   4     1157.65     1266.19     21.52 o 
   1  -5   4     5027.49     4977.49     57.58 o 
   2  -5   4        4.86        6.61      4.22 o 
   3  -5   4     2947.22     2858.45     43.48 o 
   4  -5   4      217.50      171.90     10.06 o 
   5  -5   4        6.86       10.87      7.66 o 
   6  -5   4      103.29       90.39     17.96 o 
   7  -5   4     2309.27     2181.68     77.65 o 
   8  -5   4     1229.65     1196.03     58.12 o 
   9  -5   4        3.97      -10.70     18.34 o 
  10  -5   4      129.07      178.19     46.16 o 
  11  -5   4      172.83      156.32     32.91 o 
  12  -5   4      273.41      289.12     74.90 o 
  13  -5   4      271.74      294.99     54.57 o 
 -13  -4   4      227.21      213.09     67.87 o 
 -12  -4   4      466.13      515.49     51.68 o 
 -11  -4   4      693.19      599.33     47.84 o 
 -10  -4   4      811.75      835.26     47.35 o 
  -9  -4   4        0.06        4.51     13.35 o 
  -8  -4   4       53.28       62.72     13.08 o 
  -7  -4   4      879.86     1008.75     29.95 o 
  -6  -4   4     2017.79     1999.83     35.61 o 
  -5  -4   4     2873.62     2845.40     36.17 o 
  -4  -4   4      959.48      839.86     15.05 o 
  -3  -4   4     1339.13     1445.27     18.46 o 
  -2  -4   4     1257.14     1233.51     16.42 o 
  -1  -4   4     2765.57     2589.99     32.10 o 
   0  -4   4     3391.92     3255.29     39.64 o 
   1  -4   4     1871.91     1842.16     37.13 o 
   2  -4   4       36.71       45.84      7.71 o 
   3  -4   4      586.58      514.83     16.90 o 
   4  -4   4     3805.77     3824.86     97.75 o 
   5  -4   4     2261.33     2229.07     39.05 o 
   6  -4   4      283.18      306.81     26.94 o 
   7  -4   4      262.99      275.46     49.53 o 
   8  -4   4     1001.04     1052.92     84.69 o 
   9  -4   4      874.97      563.98    242.90 o 
  10  -4   4      164.82      139.00     22.17 o 
  11  -4   4      724.97      685.01     34.23 o 
  12  -4   4      232.18      237.37     53.20 o 
  13  -4   4        4.91       -7.41     26.48 o 
 -13  -3   4      357.24      358.73     53.18 o 
 -12  -3   4       56.64       58.81     38.29 o 
 -11  -3   4       18.41        1.84     20.14 o 
 -10  -3   4     1295.09     1381.55     49.60 o 
  -9  -3   4     1756.40     1783.52     47.61 o 
  -8  -3   4     1005.86     1028.72     36.35 o 
  -7  -3   4      830.15      794.82     26.32 o 
  -6  -3   4       21.87        0.61      6.40 o 
  -5  -3   4      952.67      935.45     17.62 o 
  -4  -3   4     8912.98     9076.94     76.50 o 
  -3  -3   4     4633.52     4642.28     39.57 o 
  -2  -3   4      792.07      756.27     12.60 o 
  -1  -3   4     1900.65     2081.18     29.22 o 
   0  -3   4      323.57      288.66     15.54 o 
   1  -3   4     8651.55     8603.74    259.87 o 
   2  -3   4    10270.36    10149.43    213.80 o 
   3  -3   4      245.66      201.83     18.97 o 
   4  -3   4       88.19       74.19      6.81 o 
   5  -3   4      401.49      415.36     18.10 o 
   6  -3   4     2209.91     2329.33     56.00 o 
   7  -3   4     2091.27     1840.78    105.48 o 
   8  -3   4      726.32      702.47     27.51 o 
   9  -3   4       52.77       57.54     27.52 o 
  10  -3   4       51.02      142.77     46.16 o 
  11  -3   4      573.70      557.60     35.32 o 
  12  -3   4      792.60      759.73     43.07 o 
  13  -3   4      240.73      220.39     27.45 o 
 -13  -2   4      136.24       68.92     72.61 o 
 -12  -2   4      405.09      463.16     43.27 o 
 -11  -2   4     1570.54     1552.10     85.48 o 
 -10  -2   4      510.02      462.98     32.74 o 
  -9  -2   4       16.27       30.39     11.92 o 
  -8  -2   4       25.10       19.60     10.81 o 
  -7  -2   4     1576.06     1565.85     38.22 o 
  -6  -2   4     4210.36     4175.08     48.97 o 
  -5  -2   4     1429.96     1388.15     21.44 o 
  -4  -2   4      116.89      129.12      6.62 o 
  -3  -2   4       11.95       10.42      4.21 o 
  -2  -2   4     2687.71     2664.42     29.31 o 
  -1  -2   4     7847.82     7696.47    150.04 o 
   0  -2   4     1567.11     1423.77     65.12 o 
   1  -2   4     2668.27     2838.97    104.56 o 
   2  -2   4     1300.61     1370.41     46.70 o 
   3  -2   4     1090.22     1038.40     22.72 o 
   4  -2   4     1943.45     1765.39     27.65 o 
   5  -2   4     2143.56     2149.72     43.86 o 
   6  -2   4     1162.06     1237.04     28.52 o 
   7  -2   4       12.28       23.65      7.19 o 
   8  -2   4      504.30      492.22     27.31 o 
   9  -2   4      962.65      899.91     48.92 o 
  10  -2   4     1630.35     1579.21     89.88 o 
  11  -2   4      494.85      452.98     37.48 o 
  12  -2   4        0.40       -2.11     17.30 o 
  13  -2   4       24.58       13.25     19.98 o 
 -13  -1   4      184.89      215.60     45.24 o 
 -12  -1   4       39.59       38.82     23.39 o 
 -11  -1   4       13.82       -9.24     18.28 o 
 -10  -1   4       60.87       35.89     27.62 o 
  -9  -1   4      761.22      841.64     32.07 o 
  -8  -1   4      757.19      820.82     26.34 o 
  -7  -1   4       80.02       64.22      8.22 o 
  -6  -1   4      269.05      311.09     12.37 o 
  -5  -1   4       22.29       12.59      4.99 o 
  -4  -1   4     1904.38     1959.65     24.35 o 
  -3  -1   4     3666.75     3575.83     36.59 o 
  -2  -1   4      748.20      745.10     13.14 o 
  -1  -1   4      238.63      272.95     22.90 o 
   0  -1   4       12.86       22.32     16.20 o 
   1  -1   4     1945.50     1904.98     73.68 o 
   2  -1   4     5122.44     4781.97    107.55 o 
   3  -1   4     3501.57     3479.10     61.23 o 
   4  -1   4     1807.71     1858.06     29.96 o 
   5  -1   4       65.13      101.20      8.70 o 
   6  -1   4     2004.56     1958.37     39.95 o 
   7  -1   4     1553.55     1542.46     32.44 o 
   8  -1   4     1076.24     1037.25     36.92 o 
   9  -1   4      138.64      155.62     23.28 o 
  10  -1   4        3.20       -6.44     14.00 o 
  11  -1   4      215.04      240.65     30.39 o 
  12  -1   4      235.87      302.91     34.53 o 
  13  -1   4      347.19      299.78     35.87 o 
 -13   0   4        0.74      -29.02     29.02 o 
 -12   0   4      486.17      449.35     42.82 o 
 -11   0   4     1804.67     1758.65     65.84 o 
 -10   0   4      487.00      571.83     35.03 o 
  -9   0   4      444.86      442.10     23.77 o 
  -8   0   4      395.92      423.13     20.24 o 
  -7   0   4      368.23      393.02     14.04 o 
  -6   0   4     3181.49     3174.86     36.11 o 
  -5   0   4    10720.99    10907.68    100.82 o 
  -4   0   4      326.39      301.02     12.20 o 
  -3   0   4      450.54      490.80     10.41 o 
  -2   0   4      430.81      379.13      7.89 o 
  -1   0   4     2398.48     2334.78     31.31 o 
   0   0   4    10418.83    10489.57    155.34 o 
   1   0   4     1232.14     1172.92     21.21 o 
   2   0   4      640.59      638.81     18.92 o 
   3   0   4      200.75      198.34     12.76 o 
   4   0   4      329.75      290.69     11.90 o 
   5   0   4     4062.82     3894.98     43.64 o 
   6   0   4      232.72      208.10     16.02 o 
   7   0   4      248.67      281.16     15.93 o 
   8   0   4        1.65        5.31      7.19 o 
   9   0   4      912.14      858.47     26.34 o 
  10   0   4     1776.85     1604.02     79.08 o 
  11   0   4      203.27      183.16     29.02 o 
  12   0   4      111.76      100.22     25.79 o 
  13   0   4       13.35       15.34     21.25 o 
 -14   1   4      319.77      288.71     48.90 o 
 -13   1   4      324.14      316.72     38.83 o 
 -12   1   4      375.46      329.68     31.86 o 
 -11   1   4      127.68      136.38     22.93 o 
 -10   1   4       18.07       20.65     12.20 o 
  -9   1   4        2.75        5.06      9.03 o 
  -8   1   4     1466.42     1425.30     26.06 o 
  -7   1   4      258.59      233.02     13.22 o 
  -6   1   4      432.91      472.98     16.00 o 
  -5   1   4        1.07       -0.96      5.57 o 
  -4   1   4     1910.97     1906.13     25.68 o 
  -3   1   4       72.46       25.66      5.40 o 
  -2   1   4       15.13       27.48      5.07 o 
  -1   1   4      119.81      118.82      4.83 o 
   0   1   4     1586.48     1600.16     18.34 o 
   1   1   4     1186.69     1183.14     29.17 o 
   2   1   4      645.17      552.45     14.15 o 
   3   1   4      240.73      220.43      9.84 o 
   4   1   4        1.50        1.80      5.18 o 
   5   1   4       33.37       40.46      4.77 o 
   6   1   4      540.67      590.67     14.77 o 
   7   1   4     1924.85     1868.75     59.17 o 
   8   1   4      395.95      421.81     24.08 o 
   9   1   4     1072.55      989.39     32.13 o 
  10   1   4      161.95      180.21     30.30 o 
  11   1   4      327.34      320.50     40.20 o 
  12   1   4       13.03       13.41     43.11 o 
  13   1   4      293.18      274.39     37.25 o 
 -14   2   4       60.80       73.50     34.40 o 
 -13   2   4       56.23       52.00     24.66 o 
 -12   2   4      507.90      499.71     43.55 o 
 -11   2   4      417.40      485.82     35.12 o 
 -10   2   4      980.08     1122.68     34.60 o 
  -9   2   4      304.34      329.88     19.45 o 
  -8   2   4       27.77       18.10      6.89 o 
  -7   2   4      928.55      963.87     20.54 o 
  -6   2   4     2499.36     2580.49     33.73 o 
  -5   2   4     3183.34     3233.63     37.45 o 
  -4   2   4     1287.97     1258.52     20.51 o 
  -3   2   4       17.51       19.31      5.38 o 
  -2   2   4      171.40      169.83      7.53 o 
  -1   2   4     8678.17     8802.06     77.02 o 
   0   2   4     8654.77     8700.35     75.62 o 
   1   2   4     1486.66     1513.65     17.11 o 
   2   2   4     1251.66     1199.93     15.28 o 
   3   2   4      364.68      394.06     10.06 o 
   4   2   4     2624.03     2709.00     33.02 o 
   5   2   4     5115.10     5164.36     59.98 o 
   6   2   4     1649.40     1650.20     28.07 o 
   7   2   4     1348.91     1304.53     88.13 o 
   8   2   4      644.62      624.37     33.35 o 
   9   2   4      136.37      205.85     34.34 o 
  10   2   4     1305.44     1459.48     74.34 o 
  11   2   4      514.85      539.98    153.93 o 
  12   2   4        2.28       -7.70     21.91 o 
 -14   3   4       87.05      113.42     61.45 o 
 -13   3   4      884.31      841.16     87.13 o 
 -12   3   4      713.58      715.67     48.86 o 
 -11   3   4        0.46       -3.66     16.29 o 
 -10   3   4      118.47      119.81     17.69 o 
  -9   3   4     2774.74     2767.51     52.83 o 
  -8   3   4     2033.69     2033.03     32.56 o 
  -7   3   4     2379.48     2483.02     35.00 o 
  -6   3   4      759.62      778.07     18.09 o 
  -5   3   4      254.08      292.83     11.99 o 
  -4   3   4     4107.83     4175.42     43.86 o 
  -3   3   4     8424.95     8368.58     83.50 o 
  -2   3   4     8669.27     8662.02     75.28 o 
  -1   3   4      263.71      224.65     10.54 o 
   0   3   4     2588.36     2848.15     31.54 o 
   1   3   4       96.27       66.80      5.70 o 
   2   3   4     5722.15     5736.02     55.44 o 
   3   3   4     3451.13     3382.40     37.52 o 
   4   3   4      942.22     1020.82     19.11 o 
   5   3   4      160.06      170.89     10.81 o 
   6   3   4       46.04       46.38      8.95 o 
   7   3   4     1970.62     1980.42     55.17 o 
   8   3   4     1481.90     1514.86     69.57 o 
   9   3   4       66.40      190.13     39.90 o 
  10   3   4      305.04      303.57     43.32 o 
  11   3   4        3.82       -4.74     24.66 o 
  12   3   4      575.11      620.93     96.92 o 
 -13   4   4       31.57        6.87     41.27 o 
 -12   4   4     1156.01     1232.49     52.16 o 
 -11   4   4     1546.97     1610.56     79.56 o 
 -10   4   4      182.97      208.21     21.36 o 
  -9   4   4       41.75       32.55     12.21 o 
  -8   4   4       34.70       42.63      8.73 o 
  -7   4   4      106.16      112.88      9.61 o 
  -6   4   4     3656.97     3839.77     45.37 o 
  -5   4   4     5976.70     6126.55     58.81 o 
  -4   4   4       26.73       15.36      6.37 o 
  -3   4   4        1.63        0.61      5.68 o 
  -2   4   4       26.90       28.80      5.87 o 
  -1   4   4    11482.22    12133.27    102.62 o 
   0   4   4     4731.29     4724.03     45.93 o 
   1   4   4     2056.97     2010.73     24.94 o 
   2   4   4     1314.01     1463.34     20.98 o 
   3   4   4      155.87      149.36      8.37 o 
   4   4   4     2429.93     2481.04     33.08 o 
   5   4   4     2490.04     2562.77     42.81 o 
   6   4   4     3396.19     3471.48     67.99 o 
   7   4   4      242.42      245.34     24.30 o 
   8   4   4       55.90       43.77     24.58 o 
   9   4   4      115.73      141.21     57.17 o 
  10   4   4     1280.74     1509.11     94.78 o 
  11   4   4      915.25      871.44     84.53 o 
  12   4   4      206.26      149.14     41.30 o 
 -13   5   4      651.97      792.07     94.93 o 
 -12   5   4      635.11      644.10     48.28 o 
 -11   5   4       26.63       12.45     17.46 o 
 -10   5   4       38.30       49.67     15.73 o 
  -9   5   4       62.68       53.02     14.24 o 
  -8   5   4     4285.73     4326.73     64.31 o 
  -7   5   4     4792.89     4833.95     55.93 o 
  -6   5   4      275.71      273.82     13.99 o 
  -5   5   4      264.75      259.82     11.51 o 
  -4   5   4      231.64      267.61     12.70 o 
  -3   5   4     1460.09     1513.80     24.48 o 
  -2   5   4    14525.40    14978.26    133.74 o 
  -1   5   4     1731.91     1818.49     31.11 o 
   0   5   4      956.35     1051.82     18.76 o 
   1   5   4      141.67      159.24      8.66 o 
   2   5   4      512.91      507.77     15.44 o 
   3   5   4    10682.85    11065.17     99.03 o 
   4   5   4     1186.77     1169.09     25.39 o 
   5   5   4        2.34       -6.69      8.24 o 
   6   5   4        5.36       18.51     12.56 o 
   7   5   4     2789.78     2735.08     94.79 o 
   8   5   4     1074.86     1056.22     64.84 o 
   9   5   4     1594.60     1658.33     80.95 o 
  10   5   4      199.85      288.32     46.68 o 
  11   5   4       64.75       53.00     32.63 o 
 -13   6   4       26.62        5.40     28.20 o 
 -12   6   4      101.82      130.23     36.84 o 
 -11   6   4      711.35      779.40     44.12 o 
 -10   6   4     1141.10     1201.81     47.39 o 
  -9   6   4      513.64      596.13     31.51 o 
  -8   6   4       82.04      103.60     16.24 o 
  -7   6   4      539.02      557.71     23.27 o 
  -6   6   4      746.31      812.70     21.07 o 
  -5   6   4     2388.56     2405.65     35.86 o 
  -4   6   4     1745.45     1775.88     28.94 o 
  -3   6   4       51.79       57.28      7.77 o 
  -2   6   4     2390.45     2355.52     30.67 o 
  -1   6   4     2602.04     2656.45     32.78 o 
   0   6   4     2775.23     2745.44     35.93 o 
   1   6   4     1258.44     1238.44     22.42 o 
   2   6   4      706.17      756.46     18.35 o 
   3   6   4      294.65      312.40     16.10 o 
   4   6   4     4124.68     4055.75     62.23 o 
   5   6   4      569.84      576.29     24.90 o 
   6   6   4     1943.83     1943.94     60.10 o 
   7   6   4      420.27      443.68     46.95 o 
   8   6   4        3.92      -21.16     21.16 o 
   9   6   4      187.16      209.21     40.05 o 
  10   6   4      445.57      525.83     58.87 o 
  11   6   4      403.28      373.60     77.65 o 
 -13   7   4      400.30      472.93     57.01 o 
 -12   7   4      443.01      456.77     52.60 o 
 -11   7   4        7.30       17.72     19.99 o 
 -10   7   4      168.09      125.70     22.08 o 
  -9   7   4       59.68       66.31     16.03 o 
  -8   7   4      558.70      587.63     30.68 o 
  -7   7   4      751.98      774.82     28.16 o 
  -6   7   4     1246.28     1204.96     26.31 o 
  -5   7   4       48.80       43.53      8.36 o 
  -4   7   4      738.45      779.93     25.45 o 
  -3   7   4     1046.76     1006.64     21.78 o 
  -2   7   4     1779.84     1815.33     32.76 o 
  -1   7   4     1188.04     1159.02     21.09 o 
   0   7   4      658.19      673.13     19.06 o 
   1   7   4      105.49      122.96      9.85 o 
   2   7   4      307.51      296.49     15.89 o 
   3   7   4     1738.78     1843.93     38.64 o 
   4   7   4     1104.77     1125.71     42.36 o 
   5   7   4      836.50      839.01     40.52 o 
   6   7   4       33.39       45.83     19.12 o 
   7   7   4      436.80      399.19     45.82 o 
   8   7   4      691.38      829.60     65.39 o 
   9   7   4      627.22      587.91     83.46 o 
  10   7   4       42.30        8.87     41.58 o 
 -12   8   4      163.09      176.30     38.98 o 
 -11   8   4      268.78      238.97     41.21 o 
 -10   8   4      474.23      476.30     40.24 o 
  -9   8   4      914.96      931.38     62.79 o 
  -8   8   4      695.86      708.79     48.01 o 
  -7   8   4       60.47       73.36     16.71 o 
  -6   8   4      909.10      903.52     34.96 o 
  -5   8   4     1109.62     1130.11     27.14 o 
  -4   8   4      846.31      868.60     27.39 o 
  -3   8   4      234.61      282.66     13.54 o 
  -2   8   4      198.52      195.05     12.15 o 
  -1   8   4      730.94      705.53     20.95 o 
   0   8   4     1047.09     1083.28     23.35 o 
   1   8   4      217.67      261.43     16.17 o 
   2   8   4      191.98      192.37     15.91 o 
   3   8   4       27.28       11.09     10.79 o 
   4   8   4      108.77       98.78     18.75 o 
   5   8   4     1093.61     1164.90     48.79 o 
   6   8   4      699.97      633.22     43.71 o 
   7   8   4        1.47      -13.23     18.56 o 
 -12   9   4      237.60      219.89     42.30 o 
 -11   9   4      189.46      216.37    112.51 o 
 -10   9   4       27.33       22.03     25.55 o 
  -9   9   4      402.73      362.08     35.02 o 
  -8   9   4      371.94      399.31     30.99 o 
  -7   9   4     1177.15     1204.72     39.89 o 
  -6   9   4      166.90      175.06     19.28 o 
  -5   9   4       16.15       10.51     10.08 o 
  -4   9   4       28.44       32.29     11.35 o 
  -3   9   4      948.24      998.41     26.01 o 
  -2   9   4     2130.69     2174.32     41.20 o 
  -1   9   4     1225.72     1190.66     53.23 o 
   0   9   4      164.85      107.62     27.39 o 
   1   9   4        1.88      -10.33     10.33 o 
   2   9   4      175.32      224.09     37.33 o 
   3   9   4     2999.28     3006.41     71.24 o 
   4   9   4      962.04     1021.00     46.80 o 
   5   9   4        8.52        1.61     19.78 o 
   6   9   4      112.41      173.04     46.78 o 
   7   9   4        0.73       16.51     33.94 o 
 -11  10   4       97.22      126.25     35.98 o 
 -10  10   4      656.27      683.60     60.67 o 
  -9  10   4      710.78      715.37     60.71 o 
  -8  10   4        1.47       17.50     18.73 o 
  -7  10   4       56.21       24.62     18.86 o 
  -6  10   4      366.04      301.56     35.71 o 
  -5  10   4     1627.65     1642.75     59.00 o 
  -4  10   4      835.44      864.06     48.35 o 
  -3  10   4      705.86      679.71     35.96 o 
  -2  10   4        1.37        2.13     13.21 o 
  -1  10   4      372.78      363.35     27.50 o 
   0  10   4      332.65      311.15     25.94 o 
   1  10   4      613.80      642.71     42.56 o 
   2  10   4     1052.64     1179.36     53.09 o 
   3  10   4       27.98       -0.44     22.39 o 
   4  10   4      105.33       86.24     28.53 o 
   5  10   4      212.42      203.92     51.67 o 
   6  10   4      305.53      326.52     62.06 o 
   7  10   4      628.27      607.17     83.16 o 
 -10  11   4      112.77      130.85     49.53 o 
  -9  11   4       32.48        7.64     36.08 o 
  -8  11   4      644.62      677.79     81.63 o 
  -7  11   4      716.20      770.62     59.56 o 
  -6  11   4     1510.57     1420.85     58.49 o 
  -5  11   4       61.18       58.34     27.76 o 
  -4  11   4      345.23      280.84     38.85 o 
  -3  11   4       82.18       44.08     23.98 o 
  -2  11   4     2015.11     2020.89     87.44 o 
  -1  11   4      903.47      911.37     82.09 o 
   0  11   4        4.10      -18.70     34.70 o 
   1  11   4       14.93       -4.61     20.94 o 
   2  11   4      451.92      531.06     70.78 o 
   3  11   4     1497.04     1538.63     77.70 o 
   4  11   4      801.48      813.27     65.12 o 
   5  11   4      349.68      302.06     62.67 o 
   6  11   4       40.10      -12.84     34.24 o 
   7  11   4      222.48      232.05     63.29 o 
  -8  12   4      107.30      139.72     49.53 o 
  -7  12   4       93.49       49.53     40.05 o 
  -6  12   4      126.23      148.58     46.47 o 
  -5  12   4      530.12      542.66     75.51 o 
  -4  12   4      656.64      638.28    126.42 o 
  -3  12   4      361.96      341.62     44.05 o 
  -2  12   4        5.34       16.38     22.96 o 
  -1  12   4      231.10      233.69     38.05 o 
   0  12   4      189.00      209.58     36.43 o 
   1  12   4      706.91      772.74     63.96 o 
   2  12   4     1595.57     1634.66     81.28 o 
   3  12   4        1.00       10.78     27.82 o 
   4  12   4       86.99      119.23     48.30 o 
   5  12   4      119.13      107.92     51.06 o 
  -7  13   4      309.70      292.89     63.59 o 
  -6  13   4      381.41      420.07     69.71 o 
  -5  13   4       87.41       94.16     45.86 o 
  -4  13   4       15.48       68.79     42.80 o 
  -3  13   4      474.14      516.37     74.29 o 
  -2  13   4      547.06      603.32     58.46 o 
  -1  13   4      209.41      219.20     39.12 o 
   0  13   4      240.43      243.81     69.55 o 
   1  13   4        0.43      -20.55     24.11 o 
   2  13   4      615.33      507.41     56.08 o 
   3  13   4      454.93      495.75     57.69 o 
  -5  14   4      296.87      363.51     70.01 o 
  -4  14   4      374.14      492.83     77.65 o 
  -3  14   4      192.96      143.08     51.97 o 
  -2  14   4        9.69       47.39     41.27 o 
  -1  14   4      118.45       11.31     40.36 o 
   0  14   4       83.50       10.59     41.88 o 
   1  14   4      755.53      827.49    140.79 o 
  -2 -14   5       78.82       85.30     45.33 o 
  -1 -14   5       12.27       21.31     14.06 o 
   0 -14   5      374.87      406.44    113.58 o 
   1 -14   5      401.70      462.94     54.97 o 
   2 -14   5       61.90       53.80     56.41 o 
   3 -14   5      133.64      103.29     28.76 o 
   4 -14   5       17.87       19.94     21.50 o 
   5 -14   5      482.84      498.33     50.44 o 
  -5 -13   5       16.53        3.34     20.90 o 
  -4 -13   5       70.40       67.48     21.75 o 
  -3 -13   5      514.75      521.34     38.10 o 
  -2 -13   5      133.89      171.71     23.37 o 
  -1 -13   5      150.09      151.72     19.62 o 
   0 -13   5      464.08      494.21     75.06 o 
   1 -13   5        7.21      -21.50     21.50 o 
   2 -13   5       82.01       13.00     51.06 o 
   3 -13   5      454.85      411.40     41.49 o 
   4 -13   5      433.93      435.18     56.10 o 
   5 -13   5       63.96       73.25     32.83 o 
   6 -13   5       11.40       13.23     21.55 o 
   7 -13   5       87.71      101.03     27.58 o 
  -6 -12   5      113.67      153.76     26.56 o 
  -5 -12   5      746.98      622.76     44.23 o 
  -4 -12   5      336.01      405.43     53.12 o 
  -3 -12   5      129.54      149.72     23.71 o 
  -2 -12   5      167.26      160.97     22.61 o 
  -1 -12   5        0.70       -4.94     11.66 o 
   0 -12   5     1385.97     1445.85     74.70 o 
   1 -12   5      794.40      834.84     64.07 o 
   2 -12   5       44.95       58.89     24.31 o 
   3 -12   5       55.45       42.30     24.28 o 
   4 -12   5       35.95       16.82     18.16 o 
   5 -12   5      338.09      387.93     69.24 o 
   6 -12   5      393.86      416.93     57.59 o 
   7 -12   5      297.41      338.01     39.39 o 
   8 -12   5      123.40      107.92     33.58 o 
   9 -12   5        0.10       20.39     28.20 o 
  -8 -11   5      308.74      224.40     64.81 o 
  -7 -11   5      194.96      205.48     30.91 o 
  -6 -11   5      409.44      343.11     40.16 o 
  -5 -11   5       34.22       25.22     18.08 o 
  -4 -11   5       73.79       69.27     32.32 o 
  -3 -11   5      282.38      317.77     34.13 o 
  -2 -11   5      642.46      752.18     37.25 o 
  -1 -11   5     1481.35     1410.06     44.21 o 
   0 -11   5      172.90      185.49     33.56 o 
   1 -11   5      323.62      264.95     36.42 o 
   2 -11   5       20.39       16.48     27.52 o 
   3 -11   5      494.38      444.76     45.40 o 
   4 -11   5     1312.13     1361.10     72.49 o 
   5 -11   5      323.86      324.49     34.36 o 
   6 -11   5        0.11       10.86     18.58 o 
   7 -11   5       57.43       19.07     27.72 o 
   8 -11   5      367.04      393.68     41.11 o 
   9 -11   5      529.18      548.67     66.19 o 
  10 -11   5      129.63      112.35     70.32 o 
  -9 -10   5      542.75      564.81     58.21 o 
  -8 -10   5      268.78      232.87     32.47 o 
  -7 -10   5        3.09       13.30     19.28 o 
  -6 -10   5      376.67      405.59     43.77 o 
  -5 -10   5      556.50      601.24     49.77 o 
  -4 -10   5     1881.85     1818.85     59.48 o 
  -3 -10   5       86.83       78.29     17.28 o 
  -2 -10   5        1.45      -11.44     11.44 o 
  -1 -10   5      294.64      284.37     21.43 o 
   0 -10   5      738.95      727.28     61.15 o 
   1 -10   5      309.60      303.26     36.36 o 
   2 -10   5     1397.15     1347.43     62.73 o 
   3 -10   5      779.92      784.47     55.87 o 
   4 -10   5      339.42      273.84     29.43 o 
   5 -10   5      856.78      855.48     50.76 o 
   6 -10   5      623.39      675.76     46.77 o 
   7 -10   5      437.69      445.72     39.42 o 
   8 -10   5        5.25       19.58     25.65 o 
   9 -10   5       28.75       72.90     46.62 o 
  10 -10   5      269.87      281.32    114.95 o 
  -9  -9   5       13.94       22.77     43.26 o 
  -8  -9   5      257.52      190.60     30.21 o 
  -7  -9   5     1552.53     1578.04     61.63 o 
  -6  -9   5      167.41      175.80     28.39 o 
  -5  -9   5      323.87      352.60     30.56 o 
  -4  -9   5       69.28       73.70     14.65 o 
  -3  -9   5      389.24      341.96     27.18 o 
  -2  -9   5      871.92      858.49     35.57 o 
  -1  -9   5     1574.57     1556.08     62.26 o 
   0  -9   5      528.75      491.60     42.05 o 
   1  -9   5      407.46      452.88     81.63 o 
   2  -9   5      138.58      118.80     24.24 o 
   3  -9   5     1625.04     1567.26     64.54 o 
   4  -9   5      991.12      947.62     45.74 o 
   5  -9   5       11.30       27.37     16.17 o 
   6  -9   5      308.72      358.50     33.89 o 
   7  -9   5        0.96       15.74     20.21 o 
   8  -9   5      465.02      441.34     46.09 o 
   9  -9   5      171.88      222.12     37.00 o 
  10  -9   5      632.14      521.46     54.76 o 
  11  -9   5        7.64        9.27     24.11 o 
 -10  -8   5      233.93      154.43     37.35 o 
  -9  -8   5      685.89      643.90     48.04 o 
  -8  -8   5      258.59      238.77     39.49 o 
  -7  -8   5        1.12       11.57     16.63 o 
  -6  -8   5       13.50       11.17     15.39 o 
  -5  -8   5      141.08      179.40     28.02 o 
  -4  -8   5     2849.91     2797.31     69.85 o 
  -3  -8   5     1160.73     1138.75     30.95 o 
  -2  -8   5        3.16       -5.89      8.96 o 
  -1  -8   5      148.17      102.07     22.51 o 
   0  -8   5      142.59      199.94     26.96 o 
   1  -8   5     1510.13     1442.10     94.62 o 
   2  -8   5     1197.96     1172.58     64.20 o 
   3  -8   5        4.26       29.42     16.35 o 
   4  -8   5        0.06        3.32     12.46 o 
   5  -8   5        1.09       -9.37     14.08 o 
   6  -8   5     1132.55     1124.55     47.13 o 
   7  -8   5     1878.31     1729.05     73.47 o 
   8  -8   5      261.14      331.77     51.97 o 
   9  -8   5        0.08       15.76     22.04 o 
  10  -8   5       32.36       58.65     25.56 o 
  11  -8   5      400.65      429.82     51.18 o 
  12  -8   5      367.24      504.54     60.38 o 
 -11  -7   5      232.70      260.45     45.68 o 
 -10  -7   5       19.52       21.55     36.53 o 
  -9  -7   5      148.65      101.49     25.18 o 
  -8  -7   5      199.07      172.82     30.28 o 
  -7  -7   5     1121.05     1129.63     61.83 o 
  -6  -7   5     1314.68     1239.74     48.45 o 
  -5  -7   5     1984.90     2024.88     47.51 o 
  -4  -7   5       12.91        6.88      8.51 o 
  -3  -7   5      107.70      118.40     10.86 o 
  -2  -7   5      739.56      709.28     19.71 o 
  -1  -7   5     1061.82     1028.88     30.26 o 
   0  -7   5     1836.30     1917.69     37.12 o 
   1  -7   5      381.35      439.77     17.90 o 
   2  -7   5       97.57      124.37     10.99 o 
   3  -7   5      824.61      809.06     25.29 o 
   4  -7   5     1424.61     1284.95     44.49 o 
   5  -7   5     2503.58     2362.51     66.13 o 
   6  -7   5      785.57      742.22     47.29 o 
   7  -7   5      405.22      371.67     32.79 o 
   8  -7   5       52.66        2.43     18.49 o 
   9  -7   5      526.48      536.85     49.51 o 
  10  -7   5      140.89      127.37     30.98 o 
  11  -7   5      236.66      175.34     36.13 o 
  12  -7   5       26.20       50.79     29.57 o 
 -11  -6   5      256.11      184.77     39.14 o 
 -10  -6   5      426.68      386.81     48.00 o 
  -9  -6   5      805.98      701.91     54.99 o 
  -8  -6   5     2642.83     2456.72    125.81 o 
  -7  -6   5        2.59       11.56     15.24 o 
  -6  -6   5       77.70       71.03     13.76 o 
  -5  -6   5      625.73      617.84     25.82 o 
  -4  -6   5     1724.03     1698.08     26.22 o 
  -3  -6   5     1082.73     1095.62     21.09 o 
  -2  -6   5      913.33      935.25     22.03 o 
  -1  -6   5       53.29       76.20      8.76 o 
   0  -6   5      545.16      588.02     15.53 o 
   1  -6   5     1117.58     1106.90     20.22 o 
   2  -6   5     2775.61     2817.74     37.32 o 
   3  -6   5     2391.22     2459.23     32.92 o 
   4  -6   5       30.28       31.39      8.11 o 
   5  -6   5       13.60        8.36     11.86 o 
   6  -6   5      690.94      705.45     37.14 o 
   7  -6   5      389.19      368.53     35.73 o 
   8  -6   5      107.80      122.77     26.19 o 
   9  -6   5      290.53      283.88     38.28 o 
  10  -6   5       16.96       17.37     21.67 o 
  11  -6   5      267.28      267.39     41.03 o 
  12  -6   5      418.22      413.77     51.56 o 
 -12  -5   5      358.87      341.45     51.31 o 
 -11  -5   5      878.15      777.41     67.03 o 
 -10  -5   5      309.89      344.41     45.92 o 
  -9  -5   5        0.12        0.00     16.80 o 
  -8  -5   5      164.04      195.46     26.40 o 
  -7  -5   5      757.62      910.53     55.07 o 
  -6  -5   5     1252.89     1321.95     31.53 o 
  -5  -5   5     1686.25     1716.66     28.19 o 
  -4  -5   5       11.02       12.21      4.53 o 
  -3  -5   5      317.19      363.72     12.83 o 
  -2  -5   5     1328.05     1293.38     23.16 o 
  -1  -5   5     4644.27     4852.01     59.42 o 
   0  -5   5     1281.36     1233.79     19.82 o 
   1  -5   5       27.19       91.70      7.78 o 
   2  -5   5      223.14      289.82     16.64 o 
   3  -5   5     1752.19     1720.28     36.43 o 
   4  -5   5     2557.92     2563.47     36.30 o 
   5  -5   5      429.41      378.44     17.39 o 
   6  -5   5      316.90      300.13     37.14 o 
   7  -5   5      341.66      284.63     53.50 o 
   8  -5   5      506.69      548.17     73.37 o 
   9  -5   5     1357.44     1573.57    113.12 o 
  10  -5   5      579.90      537.47     80.10 o 
  11  -5   5      304.10      324.70     62.22 o 
  12  -5   5        6.18      -12.98     22.72 o 
 -12  -4   5       60.46       48.08     29.28 o 
 -11  -4   5       10.00      -22.02     22.02 o 
 -10  -4   5      683.61      698.47     48.94 o 
  -9  -4   5     1024.67     1018.85     74.61 o 
  -8  -4   5      794.05      765.43     38.56 o 
  -7  -4   5      241.14      270.39     18.10 o 
  -6  -4   5       36.06       52.90     10.10 o 
  -5  -4   5     2757.17     2634.61     35.79 o 
  -4  -4   5     2737.79     2614.09     33.85 o 
  -3  -4   5     1448.05     1323.16     20.49 o 
  -2  -4   5      755.60      744.06     15.95 o 
  -1  -4   5        8.35       -0.92      4.39 o 
   0  -4   5     1754.16     1624.86     64.65 o 
   1  -4   5      296.52       97.86     32.10 o 
   2  -4   5     3216.37     2830.49    170.14 o 
   3  -4   5     2190.56     2296.36     51.18 o 
   4  -4   5       36.04       29.72     13.60 o 
   5  -4   5      538.33      556.95     20.87 o 
   6  -4   5      793.81      768.53     37.42 o 
   7  -4   5     2438.98     2330.85    124.74 o 
   8  -4   5     1134.15     1191.41     93.55 o 
   9  -4   5      411.11      335.08     62.37 o 
  10  -4   5       48.31       10.70     34.55 o 
  11  -4   5      124.63      136.97     51.67 o 
  12  -4   5      385.32      321.01     70.93 o 
  13  -4   5      325.08      292.27     75.21 o 
 -13  -3   5       77.51       77.78     34.09 o 
 -12  -3   5      268.54      219.95     41.76 o 
 -11  -3   5      965.12     1026.08     73.99 o 
 -10  -3   5      356.83      408.79     37.86 o 
  -9  -3   5       35.41       63.45     15.54 o 
  -8  -3   5      415.41      438.12     22.99 o 
  -7  -3   5     1869.78     1800.05     38.11 o 
  -6  -3   5     3650.73     3619.39     44.11 o 
  -5  -3   5     2105.60     2031.02     26.55 o 
  -4  -3   5      204.65      245.34      9.21 o 
  -3  -3   5      424.43      466.14     12.55 o 
  -2  -3   5     1334.53     1307.47     22.03 o 
  -1  -3   5     8287.20     7975.51    130.93 o 
   0  -3   5      609.81      515.39     33.67 o 
   1  -3   5      602.55      568.34     45.86 o 
   2  -3   5       91.62      103.46     19.06 o 
   3  -3   5     2386.63     2554.80     52.51 o 
   4  -3   5     4476.23     4408.06     70.98 o 
   5  -3   5     1723.83     1669.80     29.26 o 
   6  -3   5        0.67        0.22      8.59 o 
   7  -3   5        1.97       28.43     27.82 o 
   8  -3   5      667.51      670.46     77.96 o 
   9  -3   5      457.95      547.25     75.21 o 
  10  -3   5      591.38      594.33     81.63 o 
  11  -3   5      546.71      567.12     84.38 o 
  12  -3   5       52.28       87.13     47.39 o 
  13  -3   5      135.09       88.66     55.64 o 
 -13  -2   5      104.66      126.86     39.22 o 
 -12  -2   5       23.35      -17.23     24.60 o 
 -11  -2   5       31.52       35.33     22.17 o 
 -10  -2   5      731.55      774.32     37.84 o 
  -9  -2   5      605.94      650.46     32.92 o 
  -8  -2   5      670.45      674.77     35.98 o 
  -7  -2   5     1007.35     1076.92     28.52 o 
  -6  -2   5        0.24       -2.36      5.61 o 
  -5  -2   5      674.06      722.62     15.89 o 
  -4  -2   5      139.30      102.47      6.94 o 
  -3  -2   5     2921.64     2917.29     34.38 o 
  -2  -2   5      376.09      344.41      9.83 o 
  -1  -2   5      241.17      285.74     13.22 o 
   0  -2   5      262.91      260.78     32.71 o 
   1  -2   5      787.57      766.15     49.22 o 
   2  -2   5     8791.02     8675.42    205.75 o 
   3  -2   5     1097.09      964.72     26.38 o 
   4  -2   5      146.69      228.18     14.17 o 
   5  -2   5       72.70       52.33      7.34 o 
   6  -2   5      244.25      246.63     16.59 o 
   7  -2   5     2358.02     2340.06     77.13 o 
   8  -2   5     1238.11     1149.22     87.13 o 
   9  -2   5       26.89       74.29     38.52 o 
  10  -2   5       12.73       59.01     38.52 o 
  11  -2   5      326.97      366.57     69.71 o 
  12  -2   5      481.29      526.77     86.83 o 
  13  -2   5      255.97      212.79     67.87 o 
 -13  -1   5        6.17      -14.77     26.73 o 
 -12  -1   5      183.48      132.50     35.50 o 
 -11  -1   5     1717.73     1667.07    100.18 o 
 -10  -1   5      935.12     1040.03     41.76 o 
  -9  -1   5      430.31      415.18     26.76 o 
  -8  -1   5       36.18       47.37     11.31 o 
  -7  -1   5       10.83        7.98      8.48 o 
  -6  -1   5     6535.08     6600.18     68.95 o 
  -5  -1   5     1124.71     1002.64     21.70 o 
  -4  -1   5      267.55      331.69     12.03 o 
  -3  -1   5      312.40      377.10     10.10 o 
  -2  -1   5     1835.23     1834.95     29.16 o 
  -1  -1   5     1135.24     1081.79     25.52 o 
   0  -1   5     2895.36     2951.48    103.03 o 
   1  -1   5     3922.57     4151.15    135.44 o 
   2  -1   5      360.55      438.61     28.84 o 
   3  -1   5      484.41      463.80     15.78 o 
   4  -1   5      819.68      776.18     16.72 o 
   5  -1   5     1767.34     1677.84     37.73 o 
   6  -1   5     2064.72     2063.69     51.49 o 
   7  -1   5      109.42      131.71     42.04 o 
   8  -1   5     1038.02      800.00     84.84 o 
   9  -1   5      939.33      856.82     36.38 o 
  10  -1   5      738.04      719.44     51.51 o 
  11  -1   5      456.05      397.62     30.80 o 
  12  -1   5       45.66       20.86     36.84 o 
  13  -1   5      204.26      203.44     24.66 o 
 -13   0   5      234.31      225.47     35.10 o 
 -12   0   5      374.03      360.67     38.70 o 
 -11   0   5      157.20      196.90     30.26 o 
 -10   0   5      129.90      186.08     21.35 o 
  -9   0   5      335.55      409.11     23.40 o 
  -8   0   5     1057.80     1059.05     29.92 o 
  -7   0   5      233.39      182.82     13.45 o 
  -6   0   5        1.49       -4.06      5.36 o 
  -5   0   5     4226.40     4265.61     44.92 o 
  -4   0   5      301.56      253.36      9.93 o 
  -3   0   5      320.93      263.98      9.05 o 
  -2   0   5     9687.30    10075.58     99.30 o 
  -1   0   5        2.97       -0.54      4.30 o 
   0   0   5     1033.64     1080.40     26.08 o 
   1   0   5     1355.05     1440.22     26.02 o 
   2   0   5      874.70      777.31     19.03 o 
   3   0   5     1407.09     1394.64     23.14 o 
   4   0   5      440.71      424.57     18.69 o 
   5   0   5      118.76      131.55     11.29 o 
   6   0   5     1549.65     1529.72     33.40 o 
   7   0   5      845.22      818.07     22.76 o 
   8   0   5      173.16      186.81     18.28 o 
   9   0   5      652.73      600.54     35.79 o 
  10   0   5       53.02       67.74     17.37 o 
  11   0   5        0.35       -0.02     15.56 o 
  12   0   5      169.14      176.92     35.01 o 
  13   0   5      517.00      412.36     36.85 o 
 -13   1   5      123.94      123.46     39.69 o 
 -12   1   5      533.86      534.46     39.48 o 
 -11   1   5      407.12      425.79     34.06 o 
 -10   1   5      479.11      525.56     30.62 o 
  -9   1   5      482.13      510.75     25.57 o 
  -8   1   5      361.59      384.87     21.30 o 
  -7   1   5      912.72      885.59     28.00 o 
  -6   1   5     1386.55     1351.10     28.15 o 
  -5   1   5     1983.54     1936.59     27.88 o 
  -4   1   5     3110.53     3106.29     34.09 o 
  -3   1   5       52.29       77.76      7.03 o 
  -2   1   5       67.13       54.31      4.88 o 
  -1   1   5     5530.87     5548.41     57.79 o 
   0   1   5     3453.77     3437.31     37.83 o 
   1   1   5     1171.30     1092.77     19.05 o 
   2   1   5     2568.60     2642.89     37.71 o 
   3   1   5        4.99        1.88      5.32 o 
   4   1   5     4090.58     3967.30     46.78 o 
   5   1   5     4028.31     4005.17     55.37 o 
   6   1   5      851.94      868.70     22.13 o 
   7   1   5      110.70      121.70     12.89 o 
   8   1   5      119.62      188.10     20.41 o 
   9   1   5      391.06      402.28     29.76 o 
  10   1   5     2170.07     2235.92     92.12 o 
  11   1   5      137.88      147.85     26.73 o 
  12   1   5       65.80       37.42     21.67 o 
 -13   2   5      530.50      563.24     49.38 o 
 -12   2   5      260.06      242.62     28.62 o 
 -11   2   5       49.63       71.91     20.08 o 
 -10   2   5       67.19       50.30     16.00 o 
  -9   2   5     3507.52     3622.24     58.55 o 
  -8   2   5     1539.37     1462.84     32.76 o 
  -7   2   5     3140.99     3146.44     40.63 o 
  -6   2   5      718.68      719.29     18.90 o 
  -5   2   5      213.85      233.35     10.73 o 
  -4   2   5     4992.12     4977.38     52.28 o 
  -3   2   5     4219.11     4122.21     43.35 o 
  -2   2   5       85.97       47.40      5.73 o 
  -1   2   5     1302.04     1259.82     20.16 o 
   0   2   5       61.30       68.18      6.91 o 
   1   2   5     2720.89     2724.32     30.72 o 
   2   2   5     4000.61     3846.13     44.79 o 
   3   2   5     4104.78     3934.92     47.26 o 
   4   2   5      100.09       81.18      8.68 o 
   5   2   5      297.80      291.83     16.07 o 
   6   2   5      163.04      202.31     11.82 o 
   7   2   5     1442.39     1386.01     28.83 o 
   8   2   5     1605.16     1533.26     52.47 o 
   9   2   5      431.66      421.42     41.83 o 
  10   2   5        2.67       14.79     16.17 o 
  11   2   5      161.54      135.03     26.06 o 
  12   2   5      120.71      113.72     28.33 o 
 -13   3   5       90.97      115.23     28.67 o 
 -12   3   5     1671.03     1588.55     61.96 o 
 -11   3   5      646.44      694.04     41.91 o 
 -10   3   5     2024.77     2163.88     54.32 o 
  -9   3   5       71.82       79.95     13.24 o 
  -8   3   5      344.92      345.05     17.91 o 
  -7   3   5      615.02      642.53     19.76 o 
  -6   3   5     4049.82     4076.27     48.90 o 
  -5   3   5     2877.90     2856.11     33.70 o 
  -4   3   5       28.28       42.00      6.71 o 
  -3   3   5      558.66      547.35     16.03 o 
  -2   3   5       23.20       39.88      5.48 o 
  -1   3   5     7739.35     7902.12     80.79 o 
   0   3   5    15085.02    15462.93    139.70 o 
   1   3   5     4214.72     4269.68     47.99 o 
   2   3   5      623.92      674.06     12.76 o 
   3   3   5      291.00      301.13      9.99 o 
   4   3   5     1325.07     1394.46     23.67 o 
   5   3   5     3746.99     3843.75     57.76 o 
   6   3   5     1846.72     1928.99     40.25 o 
   7   3   5      245.97      262.93     21.75 o 
   8   3   5      128.66      150.68     19.22 o 
   9   3   5      142.19      137.87     32.47 o 
  10   3   5      635.36      735.66     64.27 o 
  11   3   5      640.15      592.62    114.80 o 
  12   3   5      136.67      126.24     24.63 o 
 -13   4   5     1342.95     1446.69     71.38 o 
 -12   4   5      500.04      553.65     39.37 o 
 -11   4   5        1.73        0.81     16.09 o 
 -10   4   5        7.91       -6.28     15.03 o 
  -9   4   5      844.73      934.43     45.60 o 
  -8   4   5     1430.07     1448.51     33.74 o 
  -7   4   5     2142.53     2114.69     34.76 o 
  -6   4   5        1.79        6.11      6.44 o 
  -5   4   5      280.04      341.40     18.06 o 
  -4   4   5     1665.43     1616.59     25.53 o 
  -3   4   5     2137.21     2233.28     28.42 o 
  -2   4   5    11651.27    11931.53    110.58 o 
  -1   4   5     2408.65     2432.48     30.73 o 
   0   4   5     1046.51     1101.62     18.65 o 
   1   4   5      340.04      354.87     13.46 o 
   2   4   5      633.83      612.74     13.75 o 
   3   4   5     4584.89     4639.71     52.65 o 
   4   4   5     2405.86     2413.08     36.32 o 
   5   4   5      144.56      145.44     19.86 o 
   6   4   5      717.76      760.90     34.45 o 
   7   4   5     1334.21     1369.49     76.20 o 
   8   4   5     1307.03     1468.33     69.50 o 
   9   4   5     1242.26     1340.03     71.33 o 
  10   4   5      104.76       64.76     30.63 o 
  11   4   5       55.27       67.81     34.81 o 
 -13   5   5        0.03       11.17     31.13 o 
 -12   5   5      555.48      678.42     43.71 o 
 -11   5   5      760.76      804.47     45.15 o 
 -10   5   5      700.94      722.00     54.72 o 
  -9   5   5      740.63      721.59     30.70 o 
  -8   5   5       30.79       30.67     11.05 o 
  -7   5   5     1942.38     1970.75     47.00 o 
  -6   5   5     2301.38     2349.86     37.01 o 
  -5   5   5     3295.40     3476.93     48.97 o 
  -4   5   5     1850.30     1941.90     31.92 o 
  -3   5   5      250.30      283.94     12.09 o 
  -2   5   5     2393.11     2490.20     32.55 o 
  -1   5   5     1486.89     1498.47     24.19 o 
   0   5   5     1565.02     1563.77     26.00 o 
   1   5   5     1189.86     1285.82     20.14 o 
   2   5   5     1480.74     1561.82     28.10 o 
   3   5   5     1191.52     1235.20     26.10 o 
   4   5   5     4088.20     4081.20     78.81 o 
   5   5   5     1261.65     1278.09     33.02 o 
   6   5   5     2048.74     2138.51     59.23 o 
   7   5   5        0.55      -18.34     18.65 o 
   8   5   5       10.02       -1.96     22.55 o 
   9   5   5       72.98      146.01     35.36 o 
  10   5   5      674.22      688.99     63.99 o 
  11   5   5      505.17      501.97     60.46 o 
 -13   6   5      358.30      376.38     52.40 o 
 -12   6   5      358.14      359.74     40.15 o 
 -11   6   5       85.24       72.10     20.40 o 
 -10   6   5      294.73      314.60     29.27 o 
  -9   6   5      105.31       93.39     18.91 o 
  -8   6   5     1756.60     1834.81     42.61 o 
  -7   6   5     1309.22     1404.53     33.06 o 
  -6   6   5      124.16      138.13     11.31 o 
  -5   6   5      135.82      177.01     11.80 o 
  -4   6   5       40.21       58.42      7.95 o 
  -3   6   5      156.20      148.90     10.09 o 
  -2   6   5     1936.71     1963.37     29.25 o 
  -1   6   5      665.62      684.71     15.17 o 
   0   6   5     1081.62     1150.09     20.99 o 
   1   6   5      112.97      144.89     10.63 o 
   2   6   5     1410.08     1404.66     27.69 o 
   3   6   5     3313.16     3280.56     67.45 o 
   4   6   5      152.49      158.66     14.78 o 
   5   6   5      195.91      205.37     19.79 o 
   6   6   5      125.86       82.80     24.75 o 
   7   6   5      417.83      484.49     48.32 o 
   8   6   5      409.01      511.50     51.72 o 
   9   6   5      659.94      607.49     60.31 o 
  10   6   5       92.28       42.50     44.33 o 
 -12   7   5      117.65      154.77     38.67 o 
 -11   7   5      269.93      268.68     29.42 o 
 -10   7   5      432.81      400.31     33.93 o 
  -9   7   5      689.37      761.42     41.30 o 
  -8   7   5      324.85      287.02     26.06 o 
  -7   7   5      616.76      643.39     28.24 o 
  -6   7   5       90.05      126.82     12.96 o 
  -5   7   5      248.01      243.23     15.71 o 
  -4   7   5      912.04      949.24     27.87 o 
  -3   7   5      562.21      516.90     17.60 o 
  -2   7   5      186.41      188.02     11.64 o 
  -1   7   5     1021.78      985.76     26.79 o 
   0   7   5     1581.60     1618.09     34.70 o 
   1   7   5      453.93      425.81     23.09 o 
   2   7   5       96.89      113.94     14.20 o 
   3   7   5      184.15      202.44     17.86 o 
   4   7   5       15.72        9.70     15.59 o 
   5   7   5      628.87      578.45     60.38 o 
   6   7   5     1049.24      912.82     74.90 o 
   7   7   5      124.72      215.84     54.42 o 
   8   7   5        7.90       21.10     35.46 o 
   9   7   5      164.27      151.33     56.56 o 
 -12   8   5      354.42      409.87     51.45 o 
 -11   8   5      122.47      110.51     33.89 o 
 -10   8   5        2.50        5.70     17.05 o 
  -9   8   5      139.18      139.61     22.28 o 
  -8   8   5     1319.65     1372.21     48.02 o 
  -7   8   5      568.40      616.00     28.50 o 
  -6   8   5      105.94      125.14     15.52 o 
  -5   8   5      161.90      158.30     20.86 o 
  -4   8   5      452.09      530.76     27.85 o 
  -3   8   5     3963.26     3997.75     64.67 o 
  -2   8   5      543.06      535.69     26.69 o 
  -1   8   5      704.47      725.67     30.66 o 
   0   8   5       84.14       58.04     13.14 o 
   1   8   5        8.95        2.57     10.70 o 
   2   8   5      649.26      709.63     35.29 o 
   3   8   5     1635.92     1645.09     49.08 o 
   4   8   5      965.32      917.13    127.49 o 
   5   8   5      141.55      158.18     30.89 o 
   6   8   5      392.26      395.74     45.05 o 
   7   8   5       83.16      123.82     48.92 o 
 -11   9   5      210.09      194.14     54.42 o 
 -10   9   5      559.87      596.78     82.24 o 
  -9   9   5      547.24      507.76     42.34 o 
  -8   9   5       49.44       51.15     21.13 o 
  -7   9   5      278.32      308.63     32.81 o 
  -6   9   5      747.08      808.08     48.03 o 
  -5   9   5      761.63      877.45     48.41 o 
  -4   9   5     1404.51     1489.10     46.50 o 
  -3   9   5       44.61       11.77     12.19 o 
  -2   9   5        0.11      -10.59     10.59 o 
  -1   9   5      235.04      257.56     20.94 o 
   0   9   5      656.92      721.48     45.49 o 
   1   9   5     2213.59     2147.55     67.82 o 
   2   9   5      209.35      235.38     24.68 o 
   3   9   5      221.41      235.98     30.92 o 
   4   9   5       20.37       -8.14     31.18 o 
   5   9   5      355.20      356.07     44.22 o 
   6   9   5      276.81      260.78     55.95 o 
   7   9   5      297.73      358.62     61.76 o 
 -10  10   5       40.81       -8.87     35.77 o 
  -9  10   5      344.73      453.09     73.37 o 
  -8  10   5      742.84      743.11     50.35 o 
  -7  10   5      879.14      972.30     56.05 o 
  -6  10   5      735.00      854.44     52.14 o 
  -5  10   5        1.10       -3.71     26.14 o 
  -4  10   5        2.67       -1.90     21.49 o 
  -3  10   5      378.51      368.81     33.49 o 
  -2  10   5     1852.79     1786.45     62.24 o 
  -1  10   5     1666.01     1715.36     60.01 o 
   0  10   5        5.67       13.75     19.03 o 
   1  10   5      659.94      709.04     52.98 o 
   2  10   5     1483.26     1592.85     59.89 o 
   3  10   5      519.13      516.76     67.72 o 
   4  10   5     1405.47     1295.67     97.53 o 
   5  10   5      258.81      258.34     55.03 o 
   6  10   5      105.93       68.18     41.27 o 
   7  10   5      228.09      187.41     51.06 o 
 -10  11   5      316.63      364.73     68.79 o 
  -9  11   5      634.26      521.57     78.88 o 
  -8  11   5        8.23       -2.75     33.32 o 
  -7  11   5       17.51       45.59     23.24 o 
  -6  11   5      222.01      287.83     34.34 o 
  -5  11   5      779.19      853.51     64.84 o 
  -4  11   5      488.47      532.76     52.35 o 
  -3  11   5      528.46      458.37     47.56 o 
  -2  11   5       40.84       49.31     25.07 o 
  -1  11   5     1302.28     1292.10     68.45 o 
   0  11   5      246.50      306.57     40.75 o 
   1  11   5      600.67      648.08     57.56 o 
   2  11   5     1255.69     1232.62    113.42 o 
   3  11   5      175.00      237.24     55.03 o 
   4  11   5      178.62      231.43     57.48 o 
   5  11   5      507.41      457.67     71.54 o 
   6  11   5      424.33      497.42     76.43 o 
  -8  12   5      639.44      751.78     92.02 o 
  -7  12   5      353.52      322.54     62.37 o 
  -6  12   5      333.59      318.58     50.29 o 
  -5  12   5       13.24       -2.29     23.44 o 
  -4  12   5      239.38      210.88     38.46 o 
  -3  12   5      376.03      414.63     49.47 o 
  -2  12   5      957.39     1012.61     72.39 o 
  -1  12   5      373.66      416.63     49.34 o 
   0  12   5      162.48      164.82     34.95 o 
   1  12   5       35.68       47.71     29.41 o 
   2  12   5      527.74      329.57     64.20 o 
   3  12   5     1245.76     1264.18    119.23 o 
   4  12   5      285.83      326.82     68.79 o 
   5  12   5        3.42       -5.50     39.44 o 
  -7  13   5       19.43       53.81     41.27 o 
  -6  13   5      165.94      170.60     54.42 o 
  -5  13   5      155.52      123.82     50.75 o 
  -4  13   5      570.85      576.90     68.18 o 
  -3  13   5      318.74      337.74     63.59 o 
  -2  13   5        2.46       14.74     26.76 o 
  -1  13   5      147.81      198.22     39.87 o 
   0  13   5      157.74      166.61     38.39 o 
   1  13   5      961.83     1007.36    141.70 o 
   2  13   5      388.36      501.39     80.71 o 
   3  13   5       52.57       -1.22     42.50 o 
  -3  14   5      364.09      338.74     70.01 o 
  -2  14   5      226.02      235.27     86.06 o 
  -1  14   5      102.95       63.44     36.53 o 
  -2 -14   6      472.91      489.69     69.71 o 
  -1 -14   6      157.85      162.85     40.70 o 
   0 -14   6        5.57       34.91     28.32 o 
   1 -14   6       75.73       82.51     63.13 o 
   2 -14   6       61.67       52.07     28.94 o 
   3 -14   6      342.48      324.10     39.99 o 
   4 -14   6      385.61      453.07     45.88 o 
  -4 -13   6      492.55      498.28     47.33 o 
  -3 -13   6      158.91      159.84     51.51 o 
  -2 -13   6      179.48      117.94     35.39 o 
  -1 -13   6        5.90       22.18     38.52 o 
   0 -13   6      321.84      329.49     46.44 o 
   1 -13   6      426.65      497.21     53.54 o 
   2 -13   6      225.48      219.02     68.33 o 
   3 -13   6       77.98       51.77     24.21 o 
   4 -13   6       40.05       29.47     20.69 o 
   5 -13   6      436.53      437.55     43.40 o 
   6 -13   6      320.91      298.38     37.34 o 
   7 -13   6      106.41       85.07     27.30 o 
  -6 -12   6      255.88      205.62     43.34 o 
  -5 -12   6       25.73       39.30     19.12 o 
  -4 -12   6       62.59       38.45     16.82 o 
  -3 -12   6      421.77      459.52     29.48 o 
  -2 -12   6      246.07      248.39     40.34 o 
  -1 -12   6      361.24      355.87     69.86 o 
   0 -12   6      330.04      403.50     47.20 o 
   1 -12   6        8.05       10.96     21.19 o 
   2 -12   6      256.08      244.48     50.60 o 
   3 -12   6      700.66      769.10     61.33 o 
   4 -12   6      442.03      463.85     44.23 o 
   5 -12   6       29.74       30.85     20.18 o 
   6 -12   6       14.02       11.77     19.29 o 
   7 -12   6       17.68        1.56     19.11 o 
   8 -12   6      105.47       62.43     25.70 o 
  -7 -11   6        0.30      -12.15     13.47 o 
  -6 -11   6      292.09      359.48     56.34 o 
  -5 -11   6      796.58      685.52     42.46 o 
  -4 -11   6      372.07      341.40     28.95 o 
  -3 -11   6      193.98      206.35     20.86 o 
  -2 -11   6      357.45      295.21     40.31 o 
  -1 -11   6      230.54      232.27     66.19 o 
   0 -11   6     1298.85     1348.34     85.30 o 
   1 -11   6      394.90      492.44     47.87 o 
   2 -11   6      281.30      227.90     50.14 o 
   3 -11   6        4.66        1.86     26.45 o 
   4 -11   6      116.12      124.03     23.57 o 
   5 -11   6      273.72      271.40     45.81 o 
   6 -11   6      268.27      294.77     34.79 o 
   7 -11   6      522.24      537.38     47.29 o 
   8 -11   6       93.92       50.32     23.05 o 
   9 -11   6        4.47       22.42     24.16 o 
  -8 -10   6      122.26      111.08     38.02 o 
  -7 -10   6      583.72      622.89     44.91 o 
  -6 -10   6      372.21      353.14     33.01 o 
  -5 -10   6      110.55      117.35     21.45 o 
  -4 -10   6       11.92        1.51     12.67 o 
  -3 -10   6      136.14      138.20     19.75 o 
  -2 -10   6      341.13      377.13     42.78 o 
  -1 -10   6     2078.17     2114.34     83.00 o 
   0 -10   6      248.76      276.01     35.80 o 
   1 -10   6        4.07        3.53     21.55 o 
   2 -10   6       20.38       20.82     33.17 o 
   3 -10   6      764.76      649.85    147.05 o 
   4 -10   6     1674.88     1467.98     56.38 o 
   5 -10   6       75.33       81.43     37.09 o 
   6 -10   6        1.96       -2.47     15.51 o 
   7 -10   6       23.72       10.43     18.78 o 
   8 -10   6      466.79      487.27     48.48 o 
   9 -10   6      257.16      275.42     41.12 o 
  10 -10   6      135.99      124.45     34.77 o 
  -9  -9   6      406.76      419.27     44.13 o 
  -8  -9   6      200.74      167.18     28.05 o 
  -7  -9   6       17.75       36.90     18.27 o 
  -6  -9   6      579.49      565.91     39.76 o 
  -5  -9   6      382.89      338.33     34.04 o 
  -4  -9   6     1448.01     1417.52     47.80 o 
  -3  -9   6      258.83      276.49     21.47 o 
  -2  -9   6      194.98      224.42     44.48 o 
  -1  -9   6      161.14      189.34     29.91 o 
   0  -9   6      481.55      528.48     91.87 o 
   1  -9   6      640.69      711.73     45.01 o 
   2  -9   6     2298.14     2218.59    125.81 o 
   3  -9   6      729.70      633.99     46.58 o 
   4  -9   6      350.67      335.57     30.32 o 
   5  -9   6      367.39      371.44     32.77 o 
   6  -9   6       73.42      114.03     22.03 o 
   7  -9   6      604.82      632.67     44.40 o 
   8  -9   6      115.43      104.58     24.70 o 
   9  -9   6        9.72        7.03     23.43 o 
  10  -9   6       27.48       -3.45     22.67 o 
  11  -9   6      298.96      360.09     77.04 o 
 -10  -8   6      187.69      116.91     57.48 o 
  -9  -8   6        1.54       -4.76     18.50 o 
  -8  -8   6      250.59      232.89     33.24 o 
  -7  -8   6     1041.96     1022.82     70.37 o 
  -6  -8   6      694.51      652.10     40.77 o 
  -5  -8   6      542.98      547.38     42.27 o 
  -4  -8   6       40.92       43.54     14.07 o 
  -3  -8   6        3.24        4.40      7.73 o 
  -2  -8   6      995.31     1001.10     53.95 o 
  -1  -8   6     2021.72     1956.12    177.63 o 
   0  -8   6      969.08      954.54     49.44 o 
   1  -8   6      228.65      199.45     26.19 o 
   2  -8   6      163.50      196.76     25.79 o 
   3  -8   6      854.67      816.26    108.69 o 
   4  -8   6      940.34      835.43     40.81 o 
   5  -8   6       69.80       45.86     16.65 o 
   6  -8   6      436.07      373.15     32.45 o 
   7  -8   6        1.48       -2.93     15.12 o 
   8  -8   6      263.87      255.73     34.98 o 
   9  -8   6      629.73      677.78     56.09 o 
  10  -8   6      432.77      538.21     80.25 o 
  11  -8   6       79.79       83.75     60.38 o 
 -11  -7   6       83.99      100.56     32.64 o 
 -10  -7   6      145.50       64.41     38.98 o 
  -9  -7   6     1179.89     1116.76     67.66 o 
  -8  -7   6      881.61      794.42     48.75 o 
  -7  -7   6       61.46       40.46     17.27 o 
  -6  -7   6        0.49       13.64     16.40 o 
  -5  -7   6      124.10      113.63     12.03 o 
  -4  -7   6     1681.39     1501.78     70.49 o 
  -3  -7   6     1237.04     1289.91     29.07 o 
  -2  -7   6      412.13      396.91     58.70 o 
  -1  -7   6      430.69      404.02     45.25 o 
   0  -7   6       93.71      102.41     14.40 o 
   1  -7   6      977.77     1006.23     40.82 o 
   2  -7   6     1116.19     1165.33     28.89 o 
   3  -7   6      526.82      600.15     20.83 o 
   4  -7   6       38.95       33.66     13.45 o 
   5  -7   6        1.54        7.07     19.25 o 
   6  -7   6      870.13      863.26     47.15 o 
   7  -7   6     1142.17     1208.22     51.87 o 
   8  -7   6      141.76      156.19     28.67 o 
   9  -7   6        0.63        1.71     18.85 o 
  10  -7   6       66.74       71.88     26.61 o 
  11  -7   6      161.00      201.22     60.38 o 
  12  -7   6      312.06      297.66     45.47 o 
 -11  -6   6      337.69      310.83     64.05 o 
 -10  -6   6       49.30       42.18     23.45 o 
  -9  -6   6       75.01       37.35     22.28 o 
  -8  -6   6     1191.15     1206.85     60.32 o 
  -7  -6   6      712.55      805.01     42.90 o 
  -6  -6   6      287.46      291.81     20.54 o 
  -5  -6   6     2597.93     2562.17     51.23 o 
  -4  -6   6        2.87        6.73      8.64 o 
  -3  -6   6     1158.38     1278.65     34.36 o 
  -2  -6   6      981.71     1072.82     35.66 o 
  -1  -6   6      369.34      327.44     26.08 o 
   0  -6   6     2754.81     2684.51     51.02 o 
   1  -6   6      479.79      488.61     20.06 o 
   2  -6   6       18.59       36.79      9.68 o 
   3  -6   6     2094.87     2190.35     45.52 o 
   4  -6   6     1190.71     1209.36     26.26 o 
   5  -6   6      623.32      572.84     41.99 o 
   6  -6   6      382.92      333.20     28.40 o 
   7  -6   6      182.73      167.94     27.88 o 
   8  -6   6       15.29       23.35     18.72 o 
   9  -6   6      320.99      338.12     40.04 o 
  10  -6   6      473.40      521.64     51.62 o 
  11  -6   6      211.70      212.96     56.10 o 
  12  -6   6        0.08        3.36     23.58 o 
 -12  -5   6       53.98       86.04     33.91 o 
 -11  -5   6      471.12      473.17     53.60 o 
 -10  -5   6      266.18      281.01     43.53 o 
  -9  -5   6      432.14      440.05     37.98 o 
  -8  -5   6     1109.50     1018.22     53.72 o 
  -7  -5   6        7.85       18.06     14.89 o 
  -6  -5   6       28.13       18.00     20.44 o 
  -5  -5   6      979.61      929.36     22.26 o 
  -4  -5   6     1893.98     1777.21     35.31 o 
  -3  -5   6      318.29      214.15     26.13 o 
  -2  -5   6      141.40      151.42     11.73 o 
  -1  -5   6      153.04      250.31     10.71 o 
   0  -5   6     1109.85     1013.08     31.47 o 
   1  -5   6     5475.66     5438.59    171.08 o 
   2  -5   6     2272.08     2133.20     46.44 o 
   3  -5   6      256.56      262.91     14.36 o 
   4  -5   6      532.09      609.66     33.01 o 
   5  -5   6        6.80       -3.39     12.66 o 
   6  -5   6      950.14      919.32     62.69 o 
   7  -5   6     1978.88     1827.94    114.65 o 
   8  -5   6      284.65      188.63     53.20 o 
   9  -5   6        0.83      -25.38     25.38 o 
  10  -5   6       28.56       -4.59     28.43 o 
  11  -5   6      563.27      462.87     81.02 o 
  12  -5   6      266.67      205.15     42.16 o 
 -12  -4   6      501.77      487.76     57.17 o 
 -11  -4   6      353.55      388.62     47.66 o 
 -10  -4   6      337.29      374.68     37.15 o 
  -9  -4   6        0.35      -14.66     14.66 o 
  -8  -4   6      631.44      648.18     42.30 o 
  -7  -4   6     2289.57     2269.49     53.21 o 
  -6  -4   6     1199.37     1265.78     35.19 o 
  -5  -4   6      891.30      878.29     25.59 o 
  -4  -4   6       55.63       57.59      7.83 o 
  -3  -4   6      133.94      163.33      7.94 o 
  -2  -4   6     1411.27     1358.53     24.00 o 
  -1  -4   6     8120.53     8181.19     96.38 o 
   0  -4   6     1667.57     1712.58     46.57 o 
   1  -4   6      849.64      981.38     66.65 o 
   2  -4   6       24.77       44.94     25.07 o 
   3  -4   6      828.82      815.76     35.62 o 
   4  -4   6     1428.28     1521.15     60.43 o 
   5  -4   6     1173.51     1184.13     28.65 o 
   6  -4   6       54.67       47.08     29.96 o 
   7  -4   6       78.28       70.93     36.08 o 
   8  -4   6     1053.22     1010.73     97.83 o 
   9  -4   6      313.18      388.27     70.01 o 
  10  -4   6      882.40      870.71    100.89 o 
  11  -4   6      247.00      213.70     59.01 o 
  12  -4   6       44.28      114.34     53.50 o 
 -12  -3   6        3.21       13.15     25.84 o 
 -11  -3   6       18.95       12.93     23.55 o 
 -10  -3   6      580.03      502.33     54.69 o 
  -9  -3   6     1980.80     1954.75     66.35 o 
  -8  -3   6      450.96      467.11     45.84 o 
  -7  -3   6        0.37       -9.38      9.38 o 
  -6  -3   6        3.20       -3.10      7.52 o 
  -5  -3   6       91.22       80.99      8.45 o 
  -4  -3   6     1344.40     1291.53     29.29 o 
  -3  -3   6     2718.85     2637.01     34.33 o 
  -2  -3   6      257.38      245.17     11.30 o 
  -1  -3   6        2.96        3.40     13.45 o 
   0  -3   6     2490.47     2376.71    102.72 o 
   1  -3   6       20.30       35.46     22.01 o 
   2  -3   6     3496.72     3540.62     97.28 o 
   3  -3   6     2721.96     2727.33     83.11 o 
   4  -3   6      719.41      720.11     20.92 o 
   5  -3   6     1055.86     1058.28     24.57 o 
   6  -3   6      201.76      214.71     24.82 o 
   7  -3   6     1340.00     1517.93     99.06 o 
   8  -3   6     1097.97     1260.81     95.39 o 
   9  -3   6        3.70       -0.61     33.02 o 
  10  -3   6        5.87      -31.49     31.49 o 
  11  -3   6      230.54      250.70     64.81 o 
  12  -3   6      211.43      256.20     65.43 o 
 -13  -2   6        5.64       13.88     31.13 o 
 -12  -2   6      235.34      275.99     45.46 o 
 -11  -2   6      884.82      872.76     67.51 o 
 -10  -2   6      501.60      597.01     44.97 o 
  -9  -2   6        1.64       -9.95     15.55 o 
  -8  -2   6      184.76      226.71     21.39 o 
  -7  -2   6       12.51       14.15      9.45 o 
  -6  -2   6     1123.70     1076.72     23.55 o 
  -5  -2   6     2543.69     2471.21     33.51 o 
  -4  -2   6        7.83        1.59      4.58 o 
  -3  -2   6     1460.58     1469.99     21.53 o 
  -2  -2   6      935.97      924.94     21.72 o 
  -1  -2   6     1105.36     1080.60     26.55 o 
   0  -2   6     7397.39     7447.79    230.52 o 
   1  -2   6     1199.60     1317.37     68.18 o 
   2  -2   6      886.40      778.17     37.59 o 
   3  -2   6     3522.83     3629.44     55.60 o 
   4  -2   6     1460.03     1387.01     31.01 o 
   5  -2   6     1435.08     1404.68     30.37 o 
   6  -2   6     2124.20     2049.40    111.90 o 
   7  -2   6        3.04      -13.08     13.08 o 
   8  -2   6      947.29      950.24     55.18 o 
   9  -2   6      554.66      612.06     79.79 o 
  10  -2   6      969.10     1159.01    114.95 o 
  11  -2   6      485.99      620.01     88.97 o 
  12  -2   6       29.68       -8.56     37.60 o 
 -13  -1   6      228.31      236.86     78.72 o 
 -12  -1   6      141.17      106.56     33.56 o 
 -11  -1   6      112.47       87.68     63.29 o 
 -10  -1   6      617.68      599.85     46.70 o 
  -9  -1   6      402.15      384.32     26.09 o 
  -8  -1   6     1253.12     1233.07     32.58 o 
  -7  -1   6     1033.40     1087.69     28.55 o 
  -6  -1   6        0.34       -1.75      6.53 o 
  -5  -1   6     2866.36     2864.22     42.13 o 
  -4  -1   6      418.45      338.70      9.91 o 
  -3  -1   6     2665.46     2556.36     29.09 o 
  -2  -1   6     3249.41     3241.48     45.47 o 
  -1  -1   6      183.95      180.91     12.63 o 
   0  -1   6      282.42      286.71     15.20 o 
   1  -1   6     1387.53     1404.81     65.73 o 
   2  -1   6     3048.49     3106.07     47.37 o 
   3  -1   6       53.85       29.35      7.46 o 
   4  -1   6       68.23       49.50      8.77 o 
   5  -1   6       28.46       42.99      8.93 o 
   6  -1   6      809.82      784.03     39.98 o 
   7  -1   6     1182.77     1100.93     52.08 o 
   8  -1   6      112.31      149.66     27.33 o 
   9  -1   6      250.89      265.07     36.78 o 
  10  -1   6        5.51       -9.78     34.24 o 
  11  -1   6       98.40       78.88     45.55 o 
  12  -1   6      453.16      418.54     77.96 o 
 -13   0   6       75.61       16.78     29.71 o 
 -12   0   6      597.46      703.11     64.43 o 
 -11   0   6     1057.89     1072.69     74.40 o 
 -10   0   6      448.86      430.12     29.18 o 
  -9   0   6      492.54      514.25     31.46 o 
  -8   0   6      378.88      343.83     20.62 o 
  -7   0   6      770.06      762.64     25.97 o 
  -6   0   6     1468.68     1527.04     29.07 o 
  -5   0   6      551.12      550.88     15.49 o 
  -4   0   6      997.81      989.62     15.87 o 
  -3   0   6      985.31     1129.41     19.84 o 
  -2   0   6      394.16      406.99     13.57 o 
  -1   0   6     3383.71     3518.06     46.28 o 
   0   0   6     2135.26     2004.15     63.03 o 
   1   0   6     4622.10     4890.41     70.87 o 
   2   0   6      241.18      274.44     13.63 o 
   3   0   6     1588.02     1718.59     26.88 o 
   4   0   6      124.11      108.85      9.03 o 
   5   0   6     2821.05     2786.50     52.13 o 
   6   0   6     2907.86     2950.75     86.79 o 
   7   0   6       17.01        8.41     18.50 o 
   8   0   6        4.83       11.92     19.33 o 
   9   0   6      326.56      298.92     99.97 o 
  10   0   6     1157.49     1144.36     74.87 o 
  11   0   6      385.25      368.09     69.09 o 
  12   0   6       77.73       49.53     48.61 o 
 -13   1   6      443.10      533.14     69.86 o 
 -12   1   6      410.33      458.51     43.38 o 
 -11   1   6       18.82      -10.05     18.19 o 
 -10   1   6      355.99      400.96     26.29 o 
  -9   1   6     1132.76     1159.88     38.09 o 
  -8   1   6     1383.86     1418.89     34.94 o 
  -7   1   6      233.86      195.98     16.29 o 
  -6   1   6      186.24      181.84     14.44 o 
  -5   1   6      253.63      259.34     12.06 o 
  -4   1   6     3114.18     3134.95     38.22 o 
  -3   1   6     5435.22     5314.69     57.92 o 
  -2   1   6     3897.56     3985.43     46.41 o 
  -1   1   6       85.63       65.99      6.68 o 
   0   1   6     1975.09     2023.15     27.73 o 
   1   1   6     1201.89     1150.15     20.67 o 
   2   1   6     5226.31     5359.57     68.06 o 
   3   1   6     1491.02     1383.48     34.02 o 
   4   1   6      257.92      225.38     13.43 o 
   5   1   6       47.38       44.29     11.78 o 
   6   1   6      958.98     1045.46     48.59 o 
   7   1   6     1598.13     1071.01    257.73 o 
   8   1   6      836.51      806.15     68.69 o 
   9   1   6     1024.61      881.98     63.78 o 
  10   1   6        8.64       11.04     12.41 o 
  11   1   6       69.02       96.81     17.62 o 
  12   1   6      233.15      237.41     86.21 o 
 -13   2   6      398.54      367.39     51.57 o 
 -12   2   6     1529.76     1610.74     68.41 o 
 -11   2   6      964.77     1066.45     51.56 o 
 -10   2   6     1098.34     1123.94     53.19 o 
  -9   2   6       65.13       60.90     15.65 o 
  -8   2   6      185.22      166.58     14.90 o 
  -7   2   6     1092.08     1036.02     32.50 o 
  -6   2   6     3239.93     3223.31     44.58 o 
  -5   2   6     3618.94     3581.75     41.09 o 
  -4   2   6     1730.51     1740.19     26.60 o 
  -3   2   6     1993.17     2162.02     28.72 o 
  -2   2   6      604.67      586.63     13.03 o 
  -1   2   6     4857.85     4673.49     52.39 o 
   0   2   6     3100.19     3048.47     40.14 o 
   1   2   6     3621.60     3936.59     49.40 o 
   2   2   6      601.28      535.92     14.97 o 
   3   2   6     1460.96     1418.19     29.08 o 
   4   2   6      639.69      640.42     21.31 o 
   5   2   6     3883.19     3994.55     80.98 o 
   6   2   6     1464.94     1547.31     42.86 o 
   7   2   6        0.35        5.81     25.22 o 
   8   2   6       92.84      103.67     17.47 o 
   9   2   6      176.14      179.70     22.09 o 
  10   2   6      685.86      778.42     39.00 o 
  11   2   6      348.05      380.33     31.02 o 
  12   2   6       57.02       73.30     19.42 o 
 -13   3   6      884.19      888.34     60.85 o 
 -12   3   6       33.18       40.25     20.55 o 
 -11   3   6       32.56       21.41     17.92 o 
 -10   3   6        0.40        3.30     14.07 o 
  -9   3   6     2703.46     2700.70     54.87 o 
  -8   3   6      869.40      876.68     29.50 o 
  -7   3   6     1309.49     1311.42     30.28 o 
  -6   3   6        0.13        6.79      7.05 o 
  -5   3   6      656.31      685.51     21.96 o 
  -4   3   6     1704.13     1737.02     26.03 o 
  -3   3   6     1140.36     1123.62     20.05 o 
  -2   3   6     5771.75     5796.30     60.02 o 
  -1   3   6     2990.67     3109.88     38.75 o 
   0   3   6      389.47      392.34     10.09 o 
   1   3   6      501.24      514.57     11.95 o 
   2   3   6     3399.85     3568.95     48.64 o 
   3   3   6     2145.08     2053.65     37.12 o 
   4   3   6     2890.20     2938.70     54.61 o 
   5   3   6       37.02       36.20     12.46 o 
   6   3   6      765.56      797.65     48.09 o 
   7   3   6      271.27      266.09     34.77 o 
   8   3   6     1305.98     1315.73     67.72 o 
   9   3   6     1310.99     1312.64     70.78 o 
  10   3   6       11.78        3.30     24.08 o 
  11   3   6      272.40      272.69     32.78 o 
 -13   4   6       65.61       30.73     24.96 o 
 -12   4   6      685.43      703.35     45.34 o 
 -11   4   6      401.61      428.62     35.09 o 
 -10   4   6     2255.19     2276.68     93.77 o 
  -9   4   6      397.04      451.56     26.05 o 
  -8   4   6     1193.07     1276.41     32.22 o 
  -7   4   6      277.32      265.70     17.11 o 
  -6   4   6      799.38      748.92     27.13 o 
  -5   4   6     4914.40     5021.64     64.58 o 
  -4   4   6     2150.81     2177.52     40.75 o 
  -3   4   6       38.88       42.52      6.40 o 
  -2   4   6     1351.65     1355.13     22.06 o 
  -1   4   6     4660.83     4676.64     56.06 o 
   0   4   6     2281.13     2245.77     32.51 o 
   1   4   6     2858.22     2754.57     42.90 o 
   2   4   6      196.31      240.14     10.13 o 
   3   4   6     1454.70     1425.14     28.96 o 
   4   4   6     1485.07     1461.45     31.73 o 
   5   4   6     1199.90     1211.88     36.02 o 
   6   4   6     1579.05     1565.53     43.41 o 
   7   4   6       25.16       23.04     12.71 o 
   8   4   6       73.44       95.90     27.98 o 
   9   4   6      763.66      770.83    115.72 o 
  10   4   6      580.62      645.30     61.17 o 
  11   4   6      302.83      319.02     48.80 o 
 -13   5   6      997.12      856.26     60.72 o 
 -12   5   6      293.88      268.15     31.55 o 
 -11   5   6        5.20      -12.79     16.73 o 
 -10   5   6       74.73      129.30     21.69 o 
  -9   5   6      359.66      381.60     30.24 o 
  -8   5   6      305.85      364.43     23.18 o 
  -7   5   6      442.83      439.86     25.19 o 
  -6   5   6     1536.52     1513.77     35.58 o 
  -5   5   6       59.08       53.42     10.53 o 
  -4   5   6     1966.79     1916.37     33.26 o 
  -3   5   6        5.99       15.61      6.68 o 
  -2   5   6     2055.76     1970.08     33.35 o 
  -1   5   6      114.95      136.90     10.37 o 
   0   5   6      199.34      234.42     12.53 o 
   1   5   6     1161.00     1093.02     24.48 o 
   2   5   6      477.07      488.17     18.38 o 
   3   5   6      400.92      462.75     23.19 o 
   4   5   6     1467.32     1468.45     36.87 o 
   5   5   6      379.76      342.43     24.75 o 
   6   5   6      479.35      529.70     45.71 o 
   7   5   6      639.53      641.87     52.32 o 
   8   5   6      191.92      188.94     48.61 o 
   9   5   6      643.36      691.86     88.05 o 
  10   5   6       59.96       56.25     41.58 o 
 -12   6   6      201.60      196.15     32.58 o 
 -11   6   6      245.86      279.91     30.30 o 
 -10   6   6      108.31      157.18     23.73 o 
  -9   6   6      554.41      586.09     37.29 o 
  -8   6   6      160.28      146.91     18.98 o 
  -7   6   6      858.63      869.16     32.92 o 
  -6   6   6     1064.63     1085.61     26.38 o 
  -5   6   6      927.75      945.89     27.40 o 
  -4   6   6       53.50       45.81     10.23 o 
  -3   6   6     1525.55     1548.20     37.29 o 
  -2   6   6      256.51      252.08     15.51 o 
  -1   6   6     1465.92     1500.80     31.71 o 
   0   6   6      418.26      370.93     20.22 o 
   1   6   6     1659.62     1597.09     36.65 o 
   2   6   6      351.85      341.96     21.87 o 
   3   6   6      117.10      127.40     17.38 o 
   4   6   6      245.09      309.58     24.67 o 
   5   6   6      595.95      660.88     48.07 o 
   6   6   6      985.71     1080.44     99.36 o 
   7   6   6       20.79        4.28     31.80 o 
   8   6   6       26.82      -12.23     32.71 o 
   9   6   6       72.37       -7.34     34.85 o 
  10   6   6      448.48      446.36     81.93 o 
 -12   7   6      472.65      543.30     51.46 o 
 -11   7   6      138.57      174.14     29.52 o 
 -10   7   6       43.22       27.56     18.68 o 
  -9   7   6      228.30      241.71     27.11 o 
  -8   7   6     1364.30     1416.04     48.46 o 
  -7   7   6      577.88      613.06     63.32 o 
  -6   7   6      180.58      211.96     17.99 o 
  -5   7   6       24.99        7.61     11.67 o 
  -4   7   6        5.18       24.70     11.25 o 
  -3   7   6     1185.90     1230.77     34.90 o 
  -2   7   6     3934.86     3726.16     65.37 o 
  -1   7   6      251.31      236.65     17.94 o 
   0   7   6        1.34        0.20      9.62 o 
   1   7   6      425.76      417.95     22.88 o 
   2   7   6      609.72      658.09     30.58 o 
   3   7   6     1234.97     1315.07     81.02 o 
   4   7   6      273.37      265.56     65.73 o 
   5   7   6      154.81      204.25     53.81 o 
   6   7   6      261.13      184.66     48.92 o 
   7   7   6      218.53      205.75     55.03 o 
   8   7   6      277.15      307.25     65.43 o 
   9   7   6      343.01      413.34     74.60 o 
 -11   8   6      237.82      299.24     46.78 o 
 -10   8   6      366.59      447.99     41.82 o 
  -9   8   6      193.01      164.81     28.82 o 
  -8   8   6       16.44        1.77     18.13 o 
  -7   8   6      227.68      242.99     29.37 o 
  -6   8   6      179.69      202.59     23.28 o 
  -5   8   6      342.43      363.38     28.41 o 
  -4   8   6     1399.84     1352.55     39.06 o 
  -3   8   6      349.59      350.05     23.10 o 
  -2   8   6     1312.98     1381.84     38.40 o 
  -1   8   6      283.16      283.39     20.96 o 
   0   8   6      110.14      106.64     15.16 o 
   1   8   6      429.24      436.09     34.12 o 
   2   8   6      472.80      535.51     46.66 o 
   3   8   6       73.70      108.19     48.15 o 
   4   8   6      169.90      236.50     35.48 o 
   5   8   6      334.66      329.52     40.98 o 
   6   8   6      191.37      227.93     38.34 o 
   7   8   6      442.19      528.91     83.46 o 
   8   8   6        1.04       -9.78     39.13 o 
 -11   9   6       70.53      104.31     34.81 o 
 -10   9   6       25.59       -5.91     27.70 o 
  -9   9   6      607.82      588.41     45.93 o 
  -8   9   6      775.79      818.36     52.39 o 
  -7   9   6     1045.50      986.40     55.80 o 
  -6   9   6      717.62      848.72    129.47 o 
  -5   9   6       12.89       15.21     29.49 o 
  -4   9   6      392.11      392.91     36.67 o 
  -3   9   6     2910.78     2808.30     68.58 o 
  -2   9   6      454.17      522.85     33.02 o 
  -1   9   6      985.79     1023.48     52.95 o 
   0   9   6      514.72      549.72     34.64 o 
   1   9   6      765.70      726.04     44.97 o 
   2   9   6     2032.52     2025.21     82.03 o 
   3   9   6      665.45      595.06     54.88 o 
   4   9   6     1014.40     1025.98     69.56 o 
   5   9   6      300.02      338.82     73.53 o 
   6   9   6      278.51      210.08     63.29 o 
 -10  10   6      475.61      554.06     60.64 o 
  -9  10   6      407.69      543.11     58.59 o 
  -8  10   6        0.35       12.70     19.31 o 
  -7  10   6       62.46       77.01     23.79 o 
  -6  10   6      702.36      733.03    130.09 o 
  -5  10   6      531.82      564.11    110.37 o 
  -4  10   6      469.98      497.87     48.84 o 
  -3  10   6      596.99      658.63     44.53 o 
  -2  10   6      221.62      151.81     25.08 o 
  -1  10   6      378.06      351.06     33.84 o 
   0  10   6     1441.33     1598.44     61.08 o 
   1  10   6     1005.54     1094.80     71.69 o 
   2  10   6      195.79      184.37     63.13 o 
   3  10   6        3.83       17.73     32.41 o 
   4  10   6      151.73      159.59     47.08 o 
   5  10   6     1047.04      931.85     95.69 o 
   6  10   6      296.76      355.56     64.20 o 
  -9  11   6      199.97      292.78     57.48 o 
  -8  11   6      453.38      514.66    122.90 o 
  -7  11   6      382.66      380.03     40.33 o 
  -6  11   6      568.65      598.04     59.49 o 
  -5  11   6        5.42       -6.16     22.74 o 
  -4  11   6      163.79      281.08     41.58 o 
  -3  11   6      920.62      933.64     67.78 o 
  -2  11   6     1214.92     1090.80     73.05 o 
  -1  11   6      426.05      404.69     45.91 o 
   0  11   6       48.27       38.52     36.08 o 
   1  11   6      186.00      229.60     55.03 o 
   2  11   6      731.87      613.90     79.79 o 
   3  11   6      380.01      343.33     60.84 o 
   4  11   6      758.92      962.73    101.81 o 
   5  11   6       76.77       74.60     44.02 o 
  -8  12   6       49.94      104.08     51.97 o 
  -7  12   6        0.06       10.10     34.55 o 
  -6  12   6      359.74      333.21     50.14 o 
  -5  12   6      414.90      414.91     50.95 o 
  -4  12   6      311.98      267.02     53.50 o 
  -3  12   6      376.09      363.06     47.75 o 
  -2  12   6        1.97      -14.44     23.15 o 
  -1  12   6      636.74      531.96     75.82 o 
   0  12   6      427.37      406.00     68.18 o 
   1  12   6      275.32      239.99     56.56 o 
   2  12   6      477.05      429.24     70.93 o 
   3  12   6      116.45       59.31     43.11 o 
   4  12   6      243.73      256.81     59.31 o 
  -6  13   6      205.60      251.04     45.36 o 
  -5  13   6        0.33       -7.25     28.20 o 
  -4  13   6       43.91       23.88     27.41 o 
  -3  13   6      554.87      558.56    104.25 o 
  -2  13   6      443.13      450.48     55.77 o 
  -1  13   6      159.48      184.35     55.64 o 
   0  13   6       13.28       22.62     40.36 o 
   1  13   6        0.41      -10.70     30.88 o 
   0 -14   7      318.01      271.13     45.87 o 
   1 -14   7      206.41      276.08     45.76 o 
   2 -14   7      177.14      193.44     40.66 o 
   3 -14   7        0.04      -19.79     19.79 o 
  -3 -13   7      294.60      299.34     56.10 o 
  -2 -13   7      556.04      674.63     65.38 o 
  -1 -13   7      118.62      154.68     42.04 o 
   0 -13   7       19.83       19.48     25.12 o 
   1 -13   7       76.16       52.37     30.42 o 
   2 -13   7       36.23       57.51     27.31 o 
   3 -13   7      244.52      283.17     36.88 o 
   4 -13   7      358.35      439.94     58.66 o 
   5 -13   7       27.46       34.84     22.04 o 
   6 -13   7        8.92        2.86     21.95 o 
  -5 -12   7      306.06      328.18     28.72 o 
  -4 -12   7      364.12      374.82     64.51 o 
  -3 -12   7      268.10      249.46     42.02 o 
  -2 -12   7       31.71       66.03     28.04 o 
  -1 -12   7       76.32       86.58     31.49 o 
   0 -12   7      150.25      137.90     32.12 o 
   1 -12   7      613.46      553.21     74.29 o 
   2 -12   7      201.21      215.63     36.45 o 
   3 -12   7        0.22        6.22     21.16 o 
   4 -12   7       57.38       79.98     22.77 o 
   5 -12   7      258.90      261.45     42.02 o 
   6 -12   7      147.80      119.79     34.86 o 
   7 -12   7      210.97      165.97     30.58 o 
  -7 -11   7      179.73      196.92     26.35 o 
  -6 -11   7      126.42      121.74     24.70 o 
  -5 -11   7       22.00       50.14     15.60 o 
  -4 -11   7        0.21       -7.15     21.30 o 
  -3 -11   7      253.24      236.04     39.20 o 
  -2 -11   7      627.37      607.44    106.55 o 
  -1 -11   7      454.61      464.17     47.74 o 
   0 -11   7       16.42       23.49     21.58 o 
   1 -11   7       16.64       -1.26     19.49 o 
   2 -11   7      501.02      451.39     46.13 o 
   3 -11   7      393.06      377.49     53.96 o 
   4 -11   7      345.31      291.88     46.28 o 
   5 -11   7      232.74      322.73     34.35 o 
   6 -11   7        0.05      -13.78     16.85 o 
   7 -11   7       79.37       62.08     23.36 o 
   8 -11   7      227.19      241.15     50.24 o 
   9 -11   7      211.36      362.29     79.49 o 
  -8 -10   7       24.18       29.59     17.14 o 
  -7 -10   7       15.93       -6.44     28.24 o 
  -6 -10   7       41.13       33.79     16.72 o 
  -5 -10   7      581.03      560.76     34.20 o 
  -4 -10   7     1116.22     1132.19     68.40 o 
  -3 -10   7      438.75      429.78     62.37 o 
  -2 -10   7       18.30       29.91     21.19 o 
  -1 -10   7      383.91      417.64     55.64 o 
   0 -10   7      325.57      310.45     37.48 o 
   1 -10   7      367.83      415.09     40.72 o 
   2 -10   7     1038.77      994.22     56.20 o 
   3 -10   7       36.19       85.54     23.57 o 
   4 -10   7       75.93       73.62     19.21 o 
   5 -10   7       69.74       83.58     20.76 o 
   6 -10   7      156.95      182.06     27.17 o 
   7 -10   7      585.70      518.45     42.81 o 
   8 -10   7       17.37       28.05     21.10 o 
   9 -10   7        8.14       13.67     24.09 o 
  -9  -9   7       12.49      -14.10     14.10 o 
  -8  -9   7       27.42        1.71     17.62 o 
  -7  -9   7      570.69      519.61     50.98 o 
  -6  -9   7      858.78      843.95     41.88 o 
  -5  -9   7      302.86      312.06     37.74 o 
  -4  -9   7       46.13       77.32     25.77 o 
  -3  -9   7       77.59      130.70     28.43 o 
  -2  -9   7      223.28      256.64     34.56 o 
  -1  -9   7     1563.55     1522.07    161.88 o 
   0  -9   7      403.51      443.45     40.66 o 
   1  -9   7       20.96        4.94     27.67 o 
   2  -9   7      168.18      195.21     28.22 o 
   3  -9   7      211.63      183.24     26.89 o 
   4  -9   7      570.58      562.16     44.66 o 
   5  -9   7      202.62      192.49     25.27 o 
   6  -9   7      149.37      137.94     23.70 o 
   7  -9   7       94.64       85.43     21.37 o 
   8  -9   7      280.93      304.33     33.97 o 
   9  -9   7      188.47      197.57     36.28 o 
  10  -9   7      323.97      391.17     48.31 o 
 -10  -8   7      285.10      253.08     39.62 o 
  -9  -8   7      434.26      396.84     48.64 o 
  -8  -8   7      198.39      185.33     40.70 o 
  -7  -8   7        0.02      -12.24     14.91 o 
  -6  -8   7      476.48      458.36     33.31 o 
  -5  -8   7      194.78      175.34     20.38 o 
  -4  -8   7      394.40      390.87     42.14 o 
  -3  -8   7     1476.08     1449.02     65.28 o 
  -2  -8   7      327.45      359.75     37.21 o 
  -1  -8   7      653.61      578.44     44.00 o 
   0  -8   7      842.99      755.44     43.87 o 
   1  -8   7      477.40      489.79     37.96 o 
   2  -8   7      899.70      867.52     45.38 o 
   3  -8   7      662.28      487.28     37.72 o 
   4  -8   7      160.70      153.46     21.35 o 
   5  -8   7      306.47      342.49     29.46 o 
   6  -8   7      434.55      459.53     35.59 o 
   7  -8   7      830.76      895.09     52.33 o 
   8  -8   7      266.50      231.63     33.53 o 
   9  -8   7        6.30      -19.68     19.68 o 
  10  -8   7      145.97      186.49     36.34 o 
  11  -8   7      176.15      250.36     43.74 o 
 -10  -7   7      213.60      268.12     44.46 o 
  -9  -7   7      111.69      112.68     25.63 o 
  -8  -7   7      881.20      857.02     50.68 o 
  -7  -7   7      171.82      175.62     25.54 o 
  -6  -7   7      939.70      935.17     49.71 o 
  -5  -7   7     1223.56     1180.84     50.98 o 
  -4  -7   7       56.60       35.17      9.73 o 
  -3  -7   7      570.39      605.96     61.76 o 
  -2  -7   7     1745.26     1829.94     68.19 o 
  -1  -7   7      195.94      250.60     27.99 o 
   0  -7   7     1046.38     1059.59     46.07 o 
   1  -7   7      104.33       77.50     25.99 o 
   2  -7   7      162.28      181.62     12.42 o 
   3  -7   7      803.30      797.37     39.57 o 
   4  -7   7      575.28      584.90     37.84 o 
   5  -7   7       93.72      135.02     19.79 o 
   6  -7   7      406.86      361.49     30.51 o 
   7  -7   7      185.32      154.51     24.15 o 
   8  -7   7      113.35      118.34     26.52 o 
   9  -7   7      501.04      546.15     49.66 o 
  10  -7   7      176.31      225.60     77.65 o 
  11  -7   7       57.49        1.38     25.05 o 
 -11  -6   7      221.13      195.82     40.74 o 
 -10  -6   7      259.46      330.65     36.11 o 
  -9  -6   7      949.47      956.84     58.53 o 
  -8  -6   7      439.45      455.87     57.71 o 
  -7  -6   7       33.61       45.63     16.53 o 
  -6  -6   7       60.08       57.53     16.25 o 
  -5  -6   7      990.04     1012.43     37.99 o 
  -4  -6   7     1552.85     1511.55     38.06 o 
  -3  -6   7      239.26      257.87     29.59 o 
  -2  -6   7       22.40       15.70     13.74 o 
  -1  -6   7       58.67       54.83     10.04 o 
   0  -6   7      712.43      649.54     19.57 o 
   1  -6   7     2880.11     2897.82     59.66 o 
   2  -6   7      565.45      576.86     22.04 o 
   3  -6   7      324.32      378.63     17.82 o 
   4  -6   7       76.84       97.51     15.67 o 
   5  -6   7       67.77       54.59     15.42 o 
   6  -6   7     1102.50     1058.44     45.89 o 
   7  -6   7      833.30      718.96     59.46 o 
   8  -6   7      268.77      303.90     36.65 o 
   9  -6   7        0.79      -16.15     16.15 o 
  10  -6   7      227.79      252.74     39.36 o 
  11  -6   7      177.75      201.32     38.04 o 
 -11  -5   7      170.93      159.84     34.95 o 
 -10  -5   7       71.78      108.04     27.79 o 
  -9  -5   7       59.28      128.16     34.07 o 
  -8  -5   7     1212.69     1160.55     49.02 o 
  -7  -5   7      841.26      874.75     43.19 o 
  -6  -5   7       64.36       76.78     10.77 o 
  -5  -5   7     1178.42     1226.83     40.17 o 
  -4  -5   7        7.51        8.65     14.00 o 
  -3  -5   7     3184.70     2953.13     86.89 o 
  -2  -5   7     1089.69     1125.19     38.14 o 
  -1  -5   7     1911.09     1905.78     42.88 o 
   0  -5   7     1904.33     2065.13     45.06 o 
   1  -5   7       95.40       85.28     15.90 o 
   2  -5   7      780.62      747.52     26.21 o 
   3  -5   7     1147.31     1094.18     32.11 o 
   4  -5   7      411.67      424.41     23.05 o 
   5  -5   7     1840.25     1905.30    127.47 o 
   6  -5   7      151.34      150.26     30.99 o 
   7  -5   7      548.02      524.32     73.37 o 
   8  -5   7      334.91      376.96     66.34 o 
   9  -5   7      453.54      467.76     78.27 o 
  10  -5   7      604.35      664.34     94.47 o 
  11  -5   7      119.35      118.93     51.67 o 
  12  -5   7       28.90       12.53     42.50 o 
 -12  -4   7        0.34      -22.17     25.10 o 
 -11  -4   7      218.28      257.59     42.58 o 
 -10  -4   7      128.54      141.31     26.26 o 
  -9  -4   7      541.70      562.61     41.59 o 
  -8  -4   7      563.33      585.28     39.61 o 
  -7  -4   7        0.66       -0.07     10.16 o 
  -6  -4   7      133.76      128.79     13.13 o 
  -5  -4   7      116.36      111.48     12.80 o 
  -4  -4   7     3592.33     3700.58     72.36 o 
  -3  -4   7     1392.37     1341.05     33.43 o 
  -2  -4   7       37.35       40.81     13.90 o 
  -1  -4   7        1.04       13.09     12.23 o 
   0  -4   7     1523.02     1630.37     47.54 o 
   1  -4   7      562.18      664.04     63.59 o 
   2  -4   7     1011.34      954.17     69.09 o 
   3  -4   7      406.08      404.28     79.64 o 
   4  -4   7      533.51      514.85     17.58 o 
   5  -4   7      534.03      542.23     21.94 o 
   6  -4   7     1233.88     1365.37     92.02 o 
   7  -4   7      531.11      609.01     75.21 o 
   8  -4   7      388.50      369.62     64.81 o 
   9  -4   7        6.10       71.85     41.88 o 
  10  -4   7      100.88      164.48     52.28 o 
  11  -4   7      662.58      744.75     99.36 o 
  12  -4   7       64.14      150.42     55.95 o 
 -12  -3   7      201.32      154.11     40.36 o 
 -11  -3   7      257.95      302.74     98.90 o 
 -10  -3   7      408.11      395.78     41.90 o 
  -9  -3   7       11.72        1.61     15.68 o 
  -8  -3   7      505.04      455.50     35.15 o 
  -7  -3   7     1162.24     1177.21     35.90 o 
  -6  -3   7      930.43      925.88     29.23 o 
  -5  -3   7     1921.63     1876.52     44.25 o 
  -4  -3   7      158.47      174.45     14.59 o 
  -3  -3   7     1828.59     1818.76     38.50 o 
  -2  -3   7      457.35      414.26     13.25 o 
  -1  -3   7     1669.45     1638.00     37.02 o 
   0  -3   7     3884.98     3883.64    147.67 o 
   1  -3   7      771.82      728.55     55.95 o 
   2  -3   7      439.07      432.05     35.95 o 
   3  -3   7     2519.09     2476.98     79.66 o 
   4  -3   7      459.45      496.68     20.56 o 
   5  -3   7     1641.69     1685.57     42.41 o 
   6  -3   7     1950.50     2016.94     66.68 o 
   7  -3   7       76.16       52.48     19.51 o 
   8  -3   7     1429.17     1280.69     98.14 o 
   9  -3   7      323.27      328.35     63.90 o 
  10  -3   7      539.63      450.03     74.29 o 
  11  -3   7      280.88      302.67     67.87 o 
  12  -3   7        0.19        4.28     43.11 o 
 -12  -2   7       52.29       35.13     30.08 o 
 -11  -2   7       89.18       38.84     35.62 o 
 -10  -2   7      711.35      634.57     49.75 o 
  -9  -2   7     1255.53     1275.08     53.11 o 
  -8  -2   7      570.65      598.05     38.92 o 
  -7  -2   7      671.68      746.60     29.72 o 
  -6  -2   7       38.70       52.77     10.67 o 
  -5  -2   7      585.90      597.10     16.23 o 
  -4  -2   7     2028.52     2012.35     32.08 o 
  -3  -2   7      999.54     1037.00     23.61 o 
  -2  -2   7     1834.27     1834.46     30.35 o 
  -1  -2   7      364.34      434.60     17.72 o 
   0  -2   7     3331.87     3372.16    127.79 o 
   1  -2   7     1283.00     1438.14     73.68 o 
   2  -2   7      416.32      441.12     38.06 o 
   3  -2   7      584.13      636.72     26.47 o 
   4  -2   7      720.01      767.80     24.23 o 
   5  -2   7      263.07      276.16     13.76 o 
   6  -2   7     1325.62     1312.74     51.98 o 
   7  -2   7      843.12      781.94     77.35 o 
   8  -2   7      199.30      206.42     44.94 o 
   9  -2   7       18.13       22.65     25.53 o 
  10  -2   7       11.75       30.57     39.44 o 
  11  -2   7      255.16      214.93     63.59 o 
  12  -2   7      388.14      503.84     88.66 o 
 -13  -1   7      130.73      154.71     38.77 o 
 -12  -1   7      506.19      499.52     55.58 o 
 -11  -1   7      799.32      840.88     66.11 o 
 -10  -1   7      237.39      177.94     52.25 o 
  -9  -1   7      371.75      359.30     34.06 o 
  -8  -1   7       36.89       28.53     16.53 o 
  -7  -1   7      233.86      237.59     19.33 o 
  -6  -1   7      526.14      508.43     17.19 o 
  -5  -1   7     1668.81     1717.74     25.43 o 
  -4  -1   7      509.97      447.02     15.13 o 
  -3  -1   7      102.05      122.68     11.82 o 
  -2  -1   7     3183.02     3273.63     46.88 o 
  -1  -1   7      534.73      454.13     12.73 o 
   0  -1   7      698.25      753.82     20.40 o 
   1  -1   7     2140.13     2170.06     36.13 o 
   2  -1   7      146.25      141.55     13.04 o 
   3  -1   7     1118.91     1113.78     26.02 o 
   4  -1   7     1676.58     1656.74     26.48 o 
   5  -1   7     1772.16     1697.95     36.20 o 
   6  -1   7      890.80      856.94     44.57 o 
   7  -1   7       14.20        1.74     15.70 o 
   8  -1   7      102.42      102.68     24.80 o 
   9  -1   7      471.65      448.34     45.62 o 
  10  -1   7      911.66      892.63     65.62 o 
  11  -1   7      296.15      265.06     65.73 o 
  12  -1   7       51.50      -19.26     43.11 o 
 -13   0   7       34.08      107.76     35.77 o 
 -12   0   7      341.36      346.56     48.56 o 
 -11   0   7        3.88        2.89     24.31 o 
 -10   0   7      776.48      828.73     51.50 o 
  -9   0   7      524.20      510.67     38.48 o 
  -8   0   7     1335.30     1407.06     52.43 o 
  -7   0   7      489.85      484.14     23.82 o 
  -6   0   7       52.71       64.34     10.27 o 
  -5   0   7     2845.88     2794.71     39.24 o 
  -4   0   7     5245.65     5146.47     54.93 o 
  -3   0   7     2476.56     2435.17     34.75 o 
  -2   0   7     2735.19     2719.31     41.68 o 
  -1   0   7      349.73      376.53     12.08 o 
   0   0   7      149.64      218.96      9.44 o 
   1   0   7     3027.77     3064.49     49.86 o 
   2   0   7     4539.28     4633.27     71.33 o 
   3   0   7      538.85      486.53     14.30 o 
   4   0   7     1102.24     1120.19     27.19 o 
   5   0   7      216.01      196.91     24.16 o 
   6   0   7      656.23      796.81     42.83 o 
   7   0   7     1391.00     1573.74     63.98 o 
   8   0   7      403.12      416.10     41.78 o 
   9   0   7      723.93      713.33     55.99 o 
  10   0   7        0.61      -12.17     22.10 o 
  11   0   7      140.02      156.93     36.49 o 
  12   0   7      237.16      257.42     70.32 o 
 -13   1   7       73.06       64.93     34.04 o 
 -12   1   7     1183.28      969.72     74.30 o 
 -11   1   7     1660.08     1792.50    139.41 o 
 -10   1   7      420.22      467.22     39.79 o 
  -9   1   7        0.70      -15.14     15.14 o 
  -8   1   7      117.55      151.02     41.65 o 
  -7   1   7     1923.50     1944.55     39.66 o 
  -6   1   7     3471.13     3535.00     54.84 o 
  -5   1   7     2118.57     2093.37     30.20 o 
  -4   1   7      684.17      670.19     15.12 o 
  -3   1   7       69.25       61.65      7.69 o 
  -2   1   7     1604.89     1594.80     23.86 o 
  -1   1   7     5731.77     5830.43     74.69 o 
   0   1   7     1086.32     1040.75     18.62 o 
   1   1   7     1028.78     1037.12     25.30 o 
   2   1   7      236.55      257.64     11.74 o 
   3   1   7     2212.23     2197.47     41.56 o 
   4   1   7      701.44      657.10     25.49 o 
   5   1   7     2898.36     2919.87     84.09 o 
   6   1   7     1147.05     1160.97     83.77 o 
   7   1   7       40.54       57.92     21.50 o 
   8   1   7      422.91      460.50     88.51 o 
   9   1   7      286.34      295.30     39.23 o 
  10   1   7      559.57      567.41     65.88 o 
  11   1   7      226.81      211.24     40.91 o 
 -13   2   7      587.93      604.42     63.49 o 
 -12   2   7      184.41      266.16     44.30 o 
 -11   2   7      191.22      185.22     37.30 o 
 -10   2   7      218.82      293.25     33.14 o 
  -9   2   7      533.16      588.25     59.53 o 
  -8   2   7      737.28      782.70     34.53 o 
  -7   2   7     1375.58     1432.43     34.03 o 
  -6   2   7      179.63      174.72     13.30 o 
  -5   2   7      746.23      809.36     18.19 o 
  -4   2   7     1442.17     1478.03     25.55 o 
  -3   2   7     1203.79     1253.32     20.77 o 
  -2   2   7     1045.05     1025.02     20.97 o 
  -1   2   7      120.78      120.52      8.50 o 
   0   2   7     1218.24     1202.35     37.71 o 
   1   2   7      537.93      493.53     15.16 o 
   2   2   7     2234.24     2190.24     61.12 o 
   3   2   7     1530.32     1503.51     39.41 o 
   4   2   7     1862.89     1701.85     56.84 o 
   5   2   7       74.67       51.47     21.55 o 
   6   2   7      956.72      980.01     73.99 o 
   7   2   7      685.56      707.93     51.43 o 
   8   2   7      435.34      454.93     45.22 o 
   9   2   7      778.17      805.68     62.91 o 
  10   2   7        9.93        5.13     25.27 o 
  11   2   7      222.49      187.34     42.25 o 
 -13   3   7      163.10       48.90     34.55 o 
 -12   3   7      556.12      528.58    108.99 o 
 -11   3   7      514.60      528.16     55.80 o 
 -10   3   7     1125.25     1099.92    120.91 o 
  -9   3   7      395.48      340.69     25.66 o 
  -8   3   7        0.39       -2.75     11.74 o 
  -7   3   7     1488.17     1463.76     32.64 o 
  -6   3   7     4174.84     4058.01     62.20 o 
  -5   3   7     1893.51     1918.31     33.18 o 
  -4   3   7      644.31      653.21     17.95 o 
  -3   3   7       42.12       41.14      6.61 o 
  -2   3   7     1848.33     1760.70     31.65 o 
  -1   3   7     6277.20     6259.57     97.67 o 
   0   3   7     1336.70     1305.15     30.45 o 
   1   3   7     1193.46     1115.97     27.28 o 
   2   3   7      417.29      443.46     16.35 o 
   3   3   7      776.60      803.71     22.54 o 
   4   3   7     2711.16     2817.83     93.67 o 
   5   3   7      969.48     1056.52     58.60 o 
   6   3   7      466.77      520.90     42.72 o 
   7   3   7       25.90       62.05     23.98 o 
   8   3   7      189.50      203.14     48.75 o 
   9   3   7      766.66      732.95     34.78 o 
  10   3   7      719.45      783.77     66.87 o 
  11   3   7      148.32      124.52     50.75 o 
 -12   4   7       48.49       -5.35     27.45 o 
 -11   4   7      380.92      285.89     43.54 o 
 -10   4   7      100.31      125.15     29.95 o 
  -9   4   7     1688.89     1742.43     48.48 o 
  -8   4   7        8.32       -0.01     11.93 o 
  -7   4   7      242.60      251.59     16.98 o 
  -6   4   7      561.16      539.19     20.64 o 
  -5   4   7      645.96      658.09     26.82 o 
  -4   4   7     1135.43     1129.94     23.81 o 
  -3   4   7      372.94      366.93     16.51 o 
  -2   4   7     1362.47     1348.43     36.37 o 
  -1   4   7      229.85      228.75     15.84 o 
   0   4   7       46.29       33.80      5.97 o 
   1   4   7      801.30      783.40     18.39 o 
   2   4   7     1261.95     1231.11     30.97 o 
   3   4   7      806.26      786.31     37.77 o 
   4   4   7      514.86      581.80     62.06 o 
   5   4   7        1.83       -9.78     22.62 o 
   6   4   7      303.18      387.35     59.01 o 
   7   4   7     1139.49     1216.79     88.97 o 
   8   4   7      466.59      509.95     70.93 o 
   9   4   7      282.42      407.23     67.87 o 
  10   4   7        2.55       11.94     18.56 o 
 -12   5   7      256.43      296.77     38.42 o 
 -11   5   7      124.28      106.72     26.84 o 
 -10   5   7      497.71      524.52     42.68 o 
  -9   5   7       81.76      112.49     21.00 o 
  -8   5   7      106.65      138.87     17.18 o 
  -7   5   7      131.75      153.47     16.58 o 
  -6   5   7     1951.45     1952.57     49.56 o 
  -5   5   7     3704.28     3606.27     64.16 o 
  -4   5   7       41.05       28.02     10.26 o 
  -3   5   7     1012.54     1035.61     32.66 o 
  -2   5   7        2.07       -0.72      7.10 o 
  -1   5   7     2040.80     2055.39     35.99 o 
   0   5   7      545.50      592.05     19.95 o 
   1   5   7      131.24      140.18     11.46 o 
   2   5   7      225.03      206.28     15.21 o 
   3   5   7      116.48       85.80     12.93 o 
   4   5   7      834.85      838.74     34.73 o 
   5   5   7      602.54      637.44     42.80 o 
   6   5   7      570.21      571.45     64.36 o 
   7   5   7       10.49       13.15     32.10 o 
   8   5   7       33.82       42.19     36.99 o 
   9   5   7      250.82      299.31     61.76 o 
  10   5   7      350.16      352.20     71.54 o 
 -12   6   7      162.28       48.92     42.19 o 
 -11   6   7      101.49      113.38     34.58 o 
 -10   6   7        0.29      -14.09     30.27 o 
  -9   6   7      228.12      282.35     57.47 o 
  -8   6   7     1403.30     1474.33     45.44 o 
  -7   6   7      623.29      659.61     33.98 o 
  -6   6   7     2108.51     2083.08     50.10 o 
  -5   6   7       65.13       62.26     13.11 o 
  -4   6   7      806.93      882.36     31.35 o 
  -3   6   7       52.58       72.99     12.49 o 
  -2   6   7     2063.34     2117.42     44.64 o 
  -1   6   7      178.27      133.25     15.30 o 
   0   6   7       11.29       13.25     10.33 o 
   1   6   7      416.71      417.42     26.59 o 
   2   6   7      718.85      664.91     64.63 o 
   3   6   7     1503.17     1438.41     43.49 o 
   4   6   7      408.21      344.76     39.74 o 
   5   6   7       46.02       20.48     33.63 o 
   6   6   7      561.86      638.36     79.79 o 
   7   6   7      482.23      556.42     76.74 o 
   8   6   7      127.20      241.22     57.48 o 
   9   6   7      576.09      611.45     86.83 o 
 -11   7   7      412.44      452.82     44.40 o 
 -10   7   7      239.93      305.94     48.52 o 
  -9   7   7       47.94       36.51     21.98 o 
  -8   7   7       22.80       45.57     20.95 o 
  -7   7   7      384.18      438.83     38.69 o 
  -6   7   7     1126.75     1215.13     39.82 o 
  -5   7   7      300.54      355.24     27.81 o 
  -4   7   7        7.45        1.20     11.13 o 
  -3   7   7        1.89        3.01     10.58 o 
  -2   7   7      142.70      184.88     18.66 o 
  -1   7   7     2210.83     2241.60     53.40 o 
   0   7   7      871.33      886.23     38.27 o 
   1   7   7       86.29       59.96     15.20 o 
   2   7   7      583.66      559.12     45.40 o 
   3   7   7        5.71       -8.19     20.33 o 
   4   7   7      457.40      585.14     47.43 o 
   5   7   7      496.25      495.49     44.73 o 
   6   7   7      361.88      295.94     62.67 o 
   7   7   7       28.28       51.97     43.41 o 
   8   7   7       88.70       58.09     46.47 o 
   9   7   7      190.00      118.01     51.67 o 
 -11   8   7       49.32       28.89     34.39 o 
 -10   8   7        0.09      -18.33     26.95 o 
  -9   8   7      613.82      700.38     57.57 o 
  -8   8   7      715.17      748.20     67.18 o 
  -7   8   7     1447.78     1516.08     94.91 o 
  -6   8   7      391.87      431.63     28.58 o 
  -5   8   7       12.99        4.64     15.75 o 
  -4   8   7      127.82      175.83     21.83 o 
  -3   8   7     2862.03     2652.67     75.26 o 
  -2   8   7     1937.09     2005.86     63.24 o 
  -1   8   7      869.93      838.49     75.36 o 
   0   8   7        3.23       29.76     20.20 o 
   1   8   7       77.57       71.80     23.35 o 
   2   8   7      796.99      902.77     60.37 o 
   3   8   7     1555.63     1577.64     70.71 o 
   4   8   7      232.12      243.10     35.09 o 
   5   8   7      127.71       86.34     28.08 o 
   6   8   7      302.15      342.72     68.18 o 
   7   8   7      330.67      320.71     69.09 o 
   8   8   7      889.09     1133.33    121.68 o 
 -10   9   7      394.17      345.67     49.83 o 
  -9   9   7      416.19      453.88     43.53 o 
  -8   9   7        0.14       15.24     21.37 o 
  -7   9   7       54.18       54.72     22.67 o 
  -6   9   7     1349.67     1372.96     71.62 o 
  -5   9   7     1014.39     1008.35     54.83 o 
  -4   9   7      441.36      489.32     39.39 o 
  -3   9   7       83.46       70.92     33.58 o 
  -2   9   7      188.63      170.56     31.29 o 
  -1   9   7      913.98      897.86     61.48 o 
   0   9   7     1118.04     1159.98     72.46 o 
   1   9   7      326.06      318.50     40.69 o 
   2   9   7      272.85      313.86     40.04 o 
   3   9   7       13.58      -10.34     20.99 o 
   4   9   7      613.02      676.45     57.44 o 
   5   9   7     1841.12     2011.81    101.50 o 
   6   9   7      354.34      403.50     88.35 o 
  -9  10   7      323.44      251.79     45.81 o 
  -8  10   7     1104.57     1142.88     65.16 o 
  -7  10   7      714.18      705.26     50.49 o 
  -6  10   7       62.69       25.69     32.87 o 
  -5  10   7        1.61      -20.18     32.71 o 
  -4  10   7      428.98      475.71     69.71 o 
  -3  10   7     1504.47     1363.54     97.83 o 
  -2  10   7      866.88      771.96     82.24 o 
  -1  10   7      213.99      266.00     39.01 o 
   0  10   7       16.38        8.70     23.32 o 
   1  10   7      109.19      114.61     31.56 o 
   2  10   7     1207.30     1207.12     71.54 o 
   3  10   7     1090.95     1110.66     74.52 o 
   4  10   7      780.77      653.95     77.65 o 
   5  10   7       36.82       53.20     38.52 o 
   6  10   7       67.59       91.41     40.36 o 
  -8  11   7       27.47        0.51     28.60 o 
  -7  11   7        5.57      -21.37     21.37 o 
  -6  11   7      180.67      113.62     33.40 o 
  -5  11   7      574.34      644.78     83.46 o 
  -4  11   7      571.47      476.93     73.68 o 
  -3  11   7      107.75      188.94     51.06 o 
  -2  11   7       37.76       62.67     36.69 o 
  -1  11   7      145.75      166.93     48.30 o 
   0  11   7      738.83      701.34     83.16 o 
   1  11   7     1190.53     1165.43    105.48 o 
   2  11   7      149.04      146.14     47.39 o 
   3  11   7        7.22        1.53     32.71 o 
   4  11   7       55.02       20.48     37.91 o 
  -7  12   7      354.52      556.64     62.13 o 
  -6  12   7      186.63      194.02     41.09 o 
  -5  12   7       14.29      -34.55     34.55 o 
  -4  12   7      286.46      256.50     58.09 o 
  -3  12   7      457.48      451.86     75.21 o 
  -2  12   7      887.70      808.03     94.16 o 
  -1  12   7      102.05       86.52     44.94 o 
   0  12   7      109.36      142.77     50.14 o 
   1  12   7       12.92      -30.27     30.27 o 
   2  12   7      454.87      458.59     73.99 o 
   3  12   7      199.50      247.33     57.78 o 
  -4  13   7      267.52      246.72     63.59 o 
  -3  13   7      198.29      207.28     59.31 o 
  -2  13   7       30.71       29.04     39.44 o 
  -1  13   7      114.82       98.44     48.30 o 
  -2 -13   8        1.40       33.39     27.24 o 
  -1 -13   8      183.77      161.07     58.55 o 
   0 -13   8      233.87      206.18     39.07 o 
   1 -13   8      147.90      210.42     54.72 o 
   2 -13   8       98.95      121.91     33.05 o 
   3 -13   8       42.25       37.17     23.16 o 
   4 -13   8      114.72      124.26     27.68 o 
   5 -13   8      207.57      170.12     42.18 o 
  -5 -12   8       44.41      -12.23     41.58 o 
  -4 -12   8       40.84       13.47     26.13 o 
  -3 -12   8      387.07      390.01     93.55 o 
  -2 -12   8      266.55      263.71     41.86 o 
  -1 -12   8      188.65      205.44     44.18 o 
   0 -12   8       68.05      125.88     31.37 o 
   1 -12   8       41.04       19.21     23.12 o 
   2 -12   8       91.37       45.36     24.68 o 
   3 -12   8      277.75      278.23     33.78 o 
   4 -12   8      244.98      307.29     34.60 o 
   5 -12   8       28.52       16.62     21.00 o 
   6 -12   8        0.59       11.07     19.03 o 
  -6 -11   8       94.35       79.45     32.47 o 
  -5 -11   8      267.48      331.29     76.89 o 
  -4 -11   8      629.72      572.97     56.64 o 
  -3 -11   8      133.65      140.89     33.66 o 
  -2 -11   8        0.90        6.88     21.39 o 
  -1 -11   8      126.16      163.16     31.05 o 
   0 -11   8      251.94      271.41     67.87 o 
   1 -11   8      403.18      364.03     41.78 o 
   2 -11   8      192.61      183.43     31.34 o 
   3 -11   8       35.60       10.00     23.24 o 
   4 -11   8       25.16        6.31     17.87 o 
   5 -11   8      270.67      241.23     40.86 o 
   6 -11   8      300.07      316.35     40.73 o 
   7 -11   8      198.74      217.26     38.09 o 
   8 -11   8       42.23        7.48     21.03 o 
  -7 -10   8      352.22      387.88     31.27 o 
  -6 -10   8      228.93      187.33     38.37 o 
  -5 -10   8      118.44      112.50     32.66 o 
  -4 -10   8       41.88       67.73     27.89 o 
  -3 -10   8      240.47      240.62     37.11 o 
  -2 -10   8      356.78      426.66     46.09 o 
  -1 -10   8      441.01      465.82     46.23 o 
   0 -10   8       43.50       22.41     20.61 o 
   1 -10   8       71.69       74.80     23.00 o 
   2 -10   8      397.09      393.09     39.31 o 
   3 -10   8      398.23      451.97     41.62 o 
   4 -10   8      152.14      168.04     24.94 o 
   5 -10   8      380.73      326.94     32.24 o 
   6 -10   8        1.08      -13.70     13.70 o 
   7 -10   8      248.04      273.33     32.45 o 
   8 -10   8      160.41      177.23     31.73 o 
   9 -10   8       83.96      103.55     31.50 o 
  -8  -9   8       93.82      117.25     32.46 o 
  -7  -9   8        0.30      -13.81     13.81 o 
  -6  -9   8      325.38      287.52     22.99 o 
  -5  -9   8      496.16      560.53     53.34 o 
  -4  -9   8      709.43      634.39     55.31 o 
  -3  -9   8      384.67      394.29     62.67 o 
  -2  -9   8      292.44      351.85     39.57 o 
  -1  -9   8      438.21      469.87     51.67 o 
   0  -9   8      648.28      658.04     48.36 o 
   1  -9   8      149.26      192.45     60.38 o 
   2  -9   8     1230.67     1374.62     59.92 o 
   3  -9   8      202.40      202.74     24.60 o 
   4  -9   8       33.57       29.24     15.68 o 
   5  -9   8      171.97      201.57     25.69 o 
   6  -9   8      633.95      680.39     64.96 o 
   7  -9   8      156.48      201.55     28.06 o 
   8  -9   8       83.74       84.15     27.94 o 
   9  -9   8       34.06       43.43     25.13 o 
  -9  -8   8       78.15       60.54     22.04 o 
  -8  -8   8      201.50      192.16     34.84 o 
  -7  -8   8      628.70      558.88     50.87 o 
  -6  -8   8      373.48      362.98     44.48 o 
  -5  -8   8      485.32      521.46     50.29 o 
  -4  -8   8        0.18       -5.84     25.38 o 
  -3  -8   8      414.36      435.01     59.92 o 
  -2  -8   8     1257.87     1309.82     60.33 o 
  -1  -8   8      108.12      109.72     23.48 o 
   0  -8   8      172.83      213.12     28.16 o 
   1  -8   8      296.69      298.22     30.55 o 
   2  -8   8       89.53       53.00     18.19 o 
   3  -8   8     1602.20     1655.62     53.59 o 
   4  -8   8      266.93      272.88     25.93 o 
   5  -8   8       58.40       52.22     17.18 o 
   6  -8   8      224.86      260.95     27.89 o 
   7  -8   8      184.84      202.33     37.24 o 
   8  -8   8      213.50      254.63     70.16 o 
   9  -8   8      414.54      469.12     79.34 o 
  10  -8   8      203.68      189.74     36.36 o 
 -10  -7   8      656.79      825.09     70.68 o 
  -9  -7   8      137.07      110.25     24.99 o 
  -8  -7   8      137.94      146.27     23.70 o 
  -7  -7   8      110.76       81.68     18.23 o 
  -6  -7   8      120.49      141.67     18.00 o 
  -5  -7   8     1688.37     1834.66     82.24 o 
  -4  -7   8       93.17       94.29     24.30 o 
  -3  -7   8      175.54      211.49     30.05 o 
  -2  -7   8       49.80       43.79     19.11 o 
  -1  -7   8      213.61      185.96     28.43 o 
   0  -7   8      333.99      335.91     30.69 o 
   1  -7   8     1490.75     1368.16     73.99 o 
   2  -7   8      551.90      470.27     62.37 o 
   3  -7   8        7.58       28.29     13.03 o 
   4  -7   8       93.31      100.07     16.88 o 
   5  -7   8      240.39      252.32     25.03 o 
   6  -7   8     1026.04      931.65     43.57 o 
   7  -7   8      621.39      566.67     45.72 o 
   8  -7   8       60.48       45.27     21.15 o 
   9  -7   8       12.72       28.57     21.62 o 
  10  -7   8      169.93      178.44     35.38 o 
 -10  -6   8      179.12      219.56     31.42 o 
  -9  -6   8       62.59       79.67     26.69 o 
  -8  -6   8      882.85      738.95     41.68 o 
  -7  -6   8      339.28      380.38     30.42 o 
  -6  -6   8     1196.76     1084.43     40.30 o 
  -5  -6   8       44.75       32.40     20.27 o 
  -4  -6   8      351.36      299.43     34.23 o 
  -3  -6   8        9.03       22.75     26.75 o 
  -2  -6   8     3026.51     2806.81     85.55 o 
  -1  -6   8     1725.24     1696.36     59.21 o 
   0  -6   8       45.13       51.71     11.85 o 
   1  -6   8       42.64       48.21     10.36 o 
   2  -6   8      137.72      130.27     11.83 o 
   3  -6   8     1094.48     1066.00     40.79 o 
   4  -6   8      756.52      876.59     29.67 o 
   5  -6   8      934.53     1088.23     57.83 o 
   6  -6   8       21.63       11.79     22.24 o 
   7  -6   8      139.96      168.76     49.53 o 
   8  -6   8      154.77      181.60     54.42 o 
   9  -6   8      449.85      410.90     73.99 o 
  10  -6   8      108.29      137.59     31.39 o 
  11  -6   8       97.79       81.84     31.57 o 
 -11  -5   8      112.96      157.09     35.19 o 
 -10  -5   8      377.31      321.84     35.24 o 
  -9  -5   8      821.96      766.68     47.16 o 
  -8  -5   8       60.67      100.47     20.83 o 
  -7  -5   8      150.05      143.94     22.04 o 
  -6  -5   8      141.11      135.96     18.38 o 
  -5  -5   8     2429.13     2480.30     86.83 o 
  -4  -5   8     1747.87     1774.32     68.35 o 
  -3  -5   8       95.26       98.05     29.20 o 
  -2  -5   8       74.14       63.23     17.73 o 
  -1  -5   8      282.51      320.43     15.28 o 
   0  -5   8     1232.75     1340.65     44.09 o 
   1  -5   8      342.72      344.20     39.44 o 
   2  -5   8     1229.56     1189.27     84.07 o 
   3  -5   8      243.67      216.94     30.66 o 
   4  -5   8      141.39      157.52     29.41 o 
   5  -5   8      981.35     1046.80     71.05 o 
   6  -5   8     1259.68     1292.49     68.96 o 
   7  -5   8      128.23       62.67     36.99 o 
   8  -5   8      380.19      292.89     61.76 o 
   9  -5   8        3.40       55.64     38.52 o 
  10  -5   8      315.73      204.53     59.31 o 
  11  -5   8      289.58      274.24     70.62 o 
 -11  -4   8      271.23      257.43     35.21 o 
 -10  -4   8      123.30      101.35     23.94 o 
  -9  -4   8        7.56       -4.97     16.16 o 
  -8  -4   8      444.75      444.32     34.53 o 
  -7  -4   8      798.05      827.29     38.21 o 
  -6  -4   8     1183.41     1111.37     44.11 o 
  -5  -4   8      914.17      829.81     41.95 o 
  -4  -4   8        9.57       20.54     16.53 o 
  -3  -4   8      961.86      962.41     85.14 o 
  -2  -4   8       46.53       50.08     10.67 o 
  -1  -4   8     2178.18     2184.10     63.29 o 
   0  -4   8      906.29      894.76     34.55 o 
   1  -4   8      258.68      304.20     46.16 o 
   2  -4   8       94.09       78.57     31.49 o 
   3  -4   8     1605.00     1502.88     63.99 o 
   4  -4   8     1022.94     1012.28     33.23 o 
   5  -4   8      940.79      949.01     38.21 o 
   6  -4   8      154.11      176.30     35.62 o 
   7  -4   8       19.46       36.69     36.69 o 
   8  -4   8      689.23      619.71     80.41 o 
   9  -4   8      588.95      580.27     83.46 o 
  10  -4   8      408.83      357.39     71.54 o 
  11  -4   8       38.50       74.90     46.47 o 
 -12  -3   8       25.46       32.42     27.80 o 
 -11  -3   8        2.30        5.29     19.49 o 
 -10  -3   8      359.13      388.01     37.37 o 
  -9  -3   8     1568.16     1584.86     59.45 o 
  -8  -3   8      350.40      315.77     29.74 o 
  -7  -3   8      549.76      547.61     23.77 o 
  -6  -3   8       44.03       31.02     13.19 o 
  -5  -3   8     1004.56     1011.09     26.31 o 
  -4  -3   8     1263.52     1353.99     91.87 o 
  -3  -3   8     1327.71     1309.37     47.72 o 
  -2  -3   8      395.58      432.97     28.09 o 
  -1  -3   8      203.41      226.46     15.44 o 
   0  -3   8     1275.60     1330.88     28.01 o 
   1  -3   8     1404.18     1334.80     77.35 o 
   2  -3   8     1104.94     1181.98     74.60 o 
   3  -3   8      333.07      318.85     32.85 o 
   4  -3   8      258.99      295.76     18.65 o 
   5  -3   8      360.50      326.00     20.43 o 
   6  -3   8      721.67      799.04    106.85 o 
   7  -3   8      632.77      671.46     46.45 o 
   8  -3   8      217.65      254.55     33.47 o 
   9  -3   8        1.68       12.84     36.99 o 
  10  -3   8        3.52       24.76     39.13 o 
  11  -3   8      337.79      391.64     76.13 o 
 -12  -2   8      484.37      443.56     53.97 o 
 -11  -2   8      405.79      410.74     40.16 o 
 -10  -2   8      268.56      295.92     41.50 o 
  -9  -2   8        9.06        4.40     16.01 o 
  -8  -2   8      431.08      453.22     34.36 o 
  -7  -2   8      181.96      212.66     17.61 o 
  -6  -2   8     2254.57     2279.24     59.99 o 
  -5  -2   8      371.85      411.30     19.12 o 
  -4  -2   8        0.15        4.98     14.15 o 
  -3  -2   8        6.74       12.45      7.31 o 
  -2  -2   8     1738.75     1739.37     35.09 o 
  -1  -2   8     2102.42     2153.70     45.91 o 
   0  -2   8      524.26      491.94     22.11 o 
   1  -2   8     1189.65     1116.51     66.95 o 
   2  -2   8       32.22       17.45     15.34 o 
   3  -2   8     1041.42     1073.95     23.50 o 
   4  -2   8     3289.08     3222.28     57.12 o 
   5  -2   8      894.02      900.80     47.74 o 
   6  -2   8      546.65      492.94     57.17 o 
   7  -2   8      109.75       83.15     47.85 o 
   8  -2   8      427.73      470.73     42.65 o 
   9  -2   8      426.46      460.77     46.72 o 
  10  -2   8      504.85      525.85     79.49 o 
  11  -2   8      226.84      245.19     65.43 o 
 -12  -1   8       70.67       80.19     31.04 o 
 -11  -1   8       17.17        5.77     19.26 o 
 -10  -1   8      359.92      354.62     34.86 o 
  -9  -1   8     1272.39     1263.73     53.07 o 
  -8  -1   8      962.59      868.42     44.10 o 
  -7  -1   8      428.98      375.10     22.35 o 
  -6  -1   8       77.03       61.03      8.33 o 
  -5  -1   8     1199.65     1165.50     35.96 o 
  -4  -1   8     2809.26     2728.98     76.47 o 
  -3  -1   8      779.04      713.94     23.72 o 
  -2  -1   8     1804.47     1779.18     41.17 o 
  -1  -1   8      419.20      431.49     13.71 o 
   0  -1   8       21.50       45.20      8.71 o 
   1  -1   8     2377.60     2294.62     42.85 o 
   2  -1   8     1897.31     1888.96     35.21 o 
   3  -1   8     1172.45     1183.29     35.83 o 
   4  -1   8      407.25      436.85     15.19 o 
   5  -1   8        1.87       10.81     13.76 o 
   6  -1   8       90.67      102.14     39.44 o 
   7  -1   8     1190.57     1195.15     55.31 o 
   8  -1   8      231.26      240.95     35.46 o 
   9  -1   8      167.10      183.10     33.35 o 
  10  -1   8        0.13       -7.13     22.34 o 
  11  -1   8       56.92       60.23     44.02 o 
 -12   0   8      395.76      436.94    121.98 o 
 -11   0   8     1466.59     1527.09     77.44 o 
 -10   0   8      587.17      576.05     43.37 o 
  -9   0   8        0.06       -5.29     15.72 o 
  -8   0   8      145.26      170.99     23.97 o 
  -7   0   8     1183.74     1284.69     49.56 o 
  -6   0   8     3584.49     3534.85     66.28 o 
  -5   0   8     1168.64     1257.02     33.22 o 
  -4   0   8      231.01      256.96     13.41 o 
  -3   0   8       47.66       48.75     13.65 o 
  -2   0   8     1046.95     1002.11     26.00 o 
  -1   0   8     2569.90     2406.94     42.37 o 
   0   0   8     3194.99     3136.05     42.76 o 
   1   0   8      162.23      184.49     12.36 o 
   2   0   8      616.71      731.05     21.67 o 
   3   0   8      218.32      222.02     12.63 o 
   4   0   8     1928.57     1798.62     58.33 o 
   5   0   8     1435.03     1450.06     54.53 o 
   6   0   8      284.55      296.55     57.78 o 
   7   0   8       62.50       31.38     18.73 o 
   8   0   8      225.80      219.91     34.21 o 
   9   0   8      422.26      417.37     45.39 o 
  10   0   8      531.26      478.32     53.65 o 
  11   0   8      199.24      174.47     39.41 o 
 -12   1   8      206.73      129.08     36.70 o 
 -11   1   8      110.36      100.51     59.92 o 
 -10   1   8      622.24      595.76     44.02 o 
  -9   1   8      868.34      827.86     48.79 o 
  -8   1   8      291.00      262.85     28.30 o 
  -7   1   8      539.21      550.35     27.19 o 
  -6   1   8       90.50      130.50     14.44 o 
  -5   1   8     1330.91     1364.65     27.40 o 
  -4   1   8     1173.08     1157.91     26.70 o 
  -3   1   8      963.28      934.41     23.43 o 
  -2   1   8      364.67      390.32     18.92 o 
  -1   1   8       41.75       38.59      8.39 o 
   0   1   8       84.77       89.76     12.55 o 
   1   1   8     2762.24     2777.97     46.98 o 
   2   1   8     1258.69     1239.73     28.13 o 
   3   1   8      896.21      924.31     34.83 o 
   4   1   8     1108.64     1055.65     44.16 o 
   5   1   8        0.39      -14.40     22.93 o 
   6   1   8     1298.22     1376.88     64.81 o 
   7   1   8      467.12      475.91     42.84 o 
   8   1   8      349.75      399.53     42.07 o 
   9   1   8      629.63      641.11     55.41 o 
  10   1   8        3.41       14.28     25.75 o 
  11   1   8      135.61      140.55     38.21 o 
 -12   2   8      841.14      735.91     65.03 o 
 -11   2   8      749.84      661.78     86.37 o 
 -10   2   8      594.27      498.69     41.17 o 
  -9   2   8       81.57       47.66     20.33 o 
  -8   2   8       18.27       28.70     16.90 o 
  -7   2   8     1545.24     1552.42     53.17 o 
  -6   2   8     2903.00     2997.23     60.14 o 
  -5   2   8     1372.52     1335.69     33.70 o 
  -4   2   8      291.86      313.24     17.75 o 
  -3   2   8        5.88        9.09      8.74 o 
  -2   2   8      434.28      475.11     29.83 o 
  -1   2   8     3923.54     3872.16     70.73 o 
   0   2   8     2262.28     2170.78     49.61 o 
   1   2   8      421.51      407.87     26.76 o 
   2   2   8       18.44        9.46     11.31 o 
   3   2   8      805.76      852.04     37.12 o 
   4   2   8     1537.67     1440.20     53.51 o 
   5   2   8     1533.11     1574.01     59.99 o 
   6   2   8       42.47       53.81     21.86 o 
   7   2   8       96.74      114.12     26.52 o 
   8   2   8       37.73       41.88     32.10 o 
   9   2   8      729.50      732.52     81.32 o 
  10   2   8      616.82      534.41     79.18 o 
  11   2   8       78.47       33.02     38.22 o 
 -12   3   8      157.04      140.57     37.61 o 
 -11   3   8        0.22      -21.74     21.74 o 
 -10   3   8      164.39      172.85     28.94 o 
  -9   3   8      606.74      670.55     45.30 o 
  -8   3   8      771.44      761.86     44.73 o 
  -7   3   8     1094.71     1053.44     45.64 o 
  -6   3   8      447.04      413.77     24.44 o 
  -5   3   8       22.58       23.71     10.42 o 
  -4   3   8      705.46      709.14     26.05 o 
  -3   3   8     1772.44     1713.76     38.23 o 
  -2   3   8      261.96      284.86     19.91 o 
  -1   3   8      418.63      417.88     20.46 o 
   0   3   8      413.22      443.23     18.30 o 
   1   3   8     1029.98      896.08     58.70 o 
   2   3   8     1386.24     1193.25     70.01 o 
   3   3   8     1243.41     1233.60     72.76 o 
   4   3   8        6.73       26.60     24.46 o 
   5   3   8       44.00       51.36     28.13 o 
   6   3   8      562.19      745.05     75.51 o 
   7   3   8      547.06      547.56     67.26 o 
   8   3   8      540.00      450.03     66.04 o 
   9   3   8      282.02      312.45     60.84 o 
  10   3   8        3.23       45.55     42.19 o 
 -12   4   8      138.16      104.60     35.55 o 
 -11   4   8      347.74      430.30     71.23 o 
 -10   4   8      589.14      602.62     79.34 o 
  -9   4   8       11.06       21.31     22.46 o 
  -8   4   8       45.99       36.51     18.38 o 
  -7   4   8      310.66      360.83     39.04 o 
  -6   4   8     2040.17     2004.59     57.37 o 
  -5   4   8      258.69      294.64     23.73 o 
  -4   4   8       64.64       63.74     13.25 o 
  -3   4   8      207.45      215.47     14.56 o 
  -2   4   8      705.44      725.60     19.36 o 
  -1   4   8      353.34      387.79     20.93 o 
   0   4   8     1518.80     1405.53     76.58 o 
   1   4   8      325.92      306.07     24.15 o 
   2   4   8       58.58       68.90     14.95 o 
   3   4   8       12.10       16.54     33.48 o 
   4   4   8      589.48      597.78     30.15 o 
   5   4   8      316.66      274.54     49.83 o 
   6   4   8      445.16      357.09     57.48 o 
   7   4   8      128.21      110.67     41.88 o 
   8   4   8       23.21       36.38     36.08 o 
   9   4   8      438.71      426.49     69.40 o 
  10   4   8      264.22      360.15     70.93 o 
 -12   5   8       62.81       71.23     44.94 o 
 -11   5   8      267.81      190.16     51.06 o 
 -10   5   8       39.50       69.09     38.83 o 
  -9   5   8      297.32      348.42     44.53 o 
  -8   5   8      722.69      814.00     89.42 o 
  -7   5   8      994.55     1031.50    100.43 o 
  -6   5   8      595.11      530.10     45.34 o 
  -5   5   8      339.61      388.85     28.79 o 
  -4   5   8       10.40       12.72     12.49 o 
  -3   5   8      209.65      211.67     20.92 o 
  -2   5   8     3607.75     3422.53     72.30 o 
  -1   5   8       10.98        3.14      9.88 o 
   0   5   8        4.50        9.38      7.07 o 
   1   5   8      339.66      372.53     13.68 o 
   2   5   8     1302.52     1321.46     76.74 o 
   3   5   8      931.52      974.96     73.68 o 
   4   5   8      308.81      277.60     49.53 o 
   5   5   8        8.02      -25.38     25.38 o 
   6   5   8      562.76      592.80     74.29 o 
   7   5   8      912.16      913.82     96.00 o 
   8   5   8      357.98      339.05     62.67 o 
   9   5   8       89.16       99.06     48.00 o 
 -11   6   8      434.16      385.83     71.23 o 
 -10   6   8      528.78      642.94     82.85 o 
  -9   6   8       65.02       64.51     38.83 o 
  -8   6   8      168.80      140.62     33.57 o 
  -7   6   8      633.50      650.84     54.67 o 
  -6   6   8      492.47      516.88     45.56 o 
  -5   6   8     1423.04     1289.45     61.81 o 
  -4   6   8       28.61        9.01     17.75 o 
  -3   6   8        6.28      -10.23     11.08 o 
  -2   6   8      230.90      229.92     21.66 o 
  -1   6   8     2599.58     2561.62     61.56 o 
   0   6   8      542.70      538.05     35.17 o 
   1   6   8      274.09      314.07     21.92 o 
   2   6   8      672.07      654.29     46.85 o 
   3   6   8      257.14      265.78     22.75 o 
   4   6   8      501.72      479.86     79.03 o 
   5   6   8      633.08      847.78     88.35 o 
   6   6   8      232.90      173.04     52.58 o 
   7   6   8        7.83       -6.11     33.63 o 
   8   6   8       97.60       59.31     44.64 o 
   9   6   8       90.15      101.50     48.30 o 
 -11   7   8      126.67      110.37     49.83 o 
 -10   7   8      144.45      157.14     53.50 o 
  -9   7   8      222.28      226.24     55.95 o 
  -8   7   8     1249.70     1323.79     95.69 o 
  -7   7   8      591.95      530.94     83.92 o 
  -6   7   8      290.47      330.84     72.46 o 
  -5   7   8       15.48        7.48     19.99 o 
  -4   7   8      536.64      543.12     46.91 o 
  -3   7   8     1419.91     1510.60     66.12 o 
  -2   7   8      890.62      894.86     52.61 o 
  -1   7   8     1012.48     1044.38     55.75 o 
   0   7   8        1.94        0.63     20.18 o 
   1   7   8      146.75      138.43     25.49 o 
   2   7   8     1272.75     1257.81    121.22 o 
   3   7   8     1028.14     1101.59     78.42 o 
   4   7   8       26.14       18.22     18.72 o 
   5   7   8       95.64      119.84     45.25 o 
   6   7   8      177.76      187.10     54.11 o 
   7   7   8      457.85      372.07     70.32 o 
   8   7   8      561.46      540.52     84.07 o 
 -10   8   8      470.27      477.85     77.04 o 
  -9   8   8      162.85      147.36     51.67 o 
  -8   8   8        0.01      -12.84     31.18 o 
  -7   8   8      349.21      371.15     60.53 o 
  -6   8   8     1471.03     1467.63    159.74 o 
  -5   8   8      441.63      449.85     47.09 o 
  -4   8   8      296.04      267.93     82.55 o 
  -3   8   8       15.74        1.44     20.34 o 
  -2   8   8      246.10      243.33     82.39 o 
  -1   8   8     1284.76     1246.00     63.29 o 
   0   8   8     1609.68     1496.92     67.60 o 
   1   8   8      594.29      566.46     48.15 o 
   2   8   8       70.27       66.46     33.02 o 
   3   8   8      224.77      247.61     34.08 o 
   4   8   8      539.06      469.81     46.04 o 
   5   8   8     1911.80     1723.07    122.29 o 
   6   8   8      711.60      724.57     95.69 o 
   7   8   8       66.06       85.91     50.14 o 
 -10   9   8        4.51      -38.22     38.22 o 
  -9   9   8      657.81      915.04    101.20 o 
  -8   9   8     1407.70     1413.68    108.53 o 
  -7   9   8      734.14      586.69     78.57 o 
  -6   9   8       21.50       25.68     34.24 o 
  -5   9   8      189.61      186.19     46.78 o 
  -4   9   8      217.19      236.69     37.12 o 
  -3   9   8     1838.03     1884.72     81.31 o 
  -2   9   8     1644.88     1399.47     69.45 o 
  -1   9   8      426.15      388.94     48.61 o 
   0   9   8       71.68       30.41     50.60 o 
   1   9   8       21.84       37.72     23.45 o 
   2   9   8     1436.08     1352.15     68.33 o 
   3   9   8     1188.00     1172.27     68.25 o 
   4   9   8      450.35      466.08     84.07 o 
   5   9   8       12.11      -12.59     22.04 o 
   6   9   8      108.47      151.64     59.92 o 
  -9  10   8      766.39      675.35     92.02 o 
  -8  10   8        4.31        3.67     38.22 o 
  -7  10   8      139.22      113.12     47.08 o 
  -6  10   8      109.67      246.72     55.03 o 
  -5  10   8      325.66      306.95     60.53 o 
  -4  10   8      944.16      953.87     94.78 o 
  -3  10   8      103.41       89.58     37.91 o 
  -2  10   8       39.19       27.46     55.49 o 
  -1  10   8      383.02      400.13     58.85 o 
   0  10   8      538.84      479.42     50.49 o 
   1  10   8      812.28      861.98     65.44 o 
   2  10   8      217.89      192.50     42.04 o 
   3  10   8       23.69        0.23     23.64 o 
   4  10   8      395.03      371.33     78.72 o 
   5  10   8      489.66      397.75     63.29 o 
  -7  11   8      264.44      194.14     57.78 o 
  -6  11   8       55.45       59.01     44.02 o 
  -5  11   8       10.88        7.34     36.38 o 
  -4  11   8      347.22      360.15     67.26 o 
  -3  11   8      750.58      801.92     91.41 o 
  -2  11   8      644.07      517.59     72.76 o 
  -1  11   8      100.14       29.04     36.08 o 
   0  11   8      174.97      206.06     52.58 o 
   1  11   8       98.34       45.25     37.91 o 
   2  11   8      646.25      663.12     80.71 o 
   3  11   8      346.60      329.27     62.37 o 
  -5  12   8      308.69      328.35     68.48 o 
  -4  12   8      300.50      246.11     60.84 o 
  -3  12   8      180.76       88.66     45.55 o 
  -2  12   8       10.96      -32.71     32.71 o 
  -1  12   8      120.18       47.39     41.27 o 
   0  12   8       91.18       79.49     46.47 o 
   1  12   8      690.31      762.17     90.19 o 
   0 -13   9        3.33      -20.22     22.75 o 
   1 -13   9       21.83       13.80     36.23 o 
   2 -13   9       32.65       43.37     28.28 o 
  -3 -12   9        4.16       17.72     26.52 o 
  -2 -12   9        5.13       22.59     24.80 o 
  -1 -12   9       74.50       16.37     32.41 o 
   0 -12   9      243.51      232.68     38.97 o 
   1 -12   9      186.43      244.56     37.74 o 
   2 -12   9      164.18      166.94     33.64 o 
   3 -12   9       29.08       22.73     19.86 o 
   4 -12   9      259.72      258.37     32.44 o 
   5 -12   9      223.77      221.61     44.04 o 
  -5 -11   9       32.33       63.44     43.57 o 
  -4 -11   9      109.96       95.85     32.44 o 
  -3 -11   9      223.89      265.68     41.78 o 
  -2 -11   9       86.59      126.35     30.70 o 
  -1 -11   9      727.92      760.29     60.90 o 
   0 -11   9       44.17       71.98     25.08 o 
   1 -11   9       69.20       46.00     23.81 o 
   2 -11   9      205.79      229.69     34.14 o 
   3 -11   9      280.55      366.91     43.60 o 
   4 -11   9      285.42      249.57     30.46 o 
   5 -11   9       14.15       33.95     20.41 o 
   6 -11   9        1.18       -8.49     17.24 o 
   7 -11   9        3.34       -8.43     16.98 o 
  -7 -10   9        0.41       11.92     27.24 o 
  -6 -10   9      224.47      237.50     41.71 o 
  -5 -10   9      220.88      180.80     55.64 o 
  -4 -10   9      368.40      404.02     70.47 o 
  -3 -10   9      131.93      172.74     33.34 o 
  -2 -10   9      184.86      183.03     32.98 o 
  -1 -10   9      222.77      177.26     31.16 o 
   0 -10   9      553.26      539.33     46.42 o 
   1 -10   9      234.73      290.21     35.35 o 
   2 -10   9      221.87      245.25     37.15 o 
   3 -10   9       72.61       36.52     17.18 o 
   4 -10   9        7.77       32.95     17.55 o 
   5 -10   9      454.65      436.12     37.03 o 
   6 -10   9      341.22      296.87     32.86 o 
   7 -10   9       75.30       80.58     37.87 o 
   8 -10   9       75.16      106.47     26.72 o 
  -8  -9   9      108.46       76.58     18.32 o 
  -7  -9   9      298.10      305.44     47.18 o 
  -6  -9   9      148.91      169.82     36.29 o 
  -5  -9   9      102.19      138.08     32.56 o 
  -4  -9   9       96.99       93.28     31.03 o 
  -3  -9   9       78.74       44.64     37.76 o 
  -2  -9   9      797.73      890.74    104.25 o 
  -1  -9   9      725.75      741.94     53.27 o 
   0  -9   9        1.90       -1.63     15.83 o 
   1  -9   9      125.14      113.83     26.29 o 
   2  -9   9      119.80      125.49     23.93 o 
   3  -9   9     1027.84      983.51     46.44 o 
   4  -9   9      265.56      373.09     31.80 o 
   5  -9   9       65.88       92.91     21.25 o 
   6  -9   9        2.11        6.93     17.09 o 
   7  -9   9       80.00      122.01     24.52 o 
   8  -9   9       77.89       86.39     23.62 o 
   9  -9   9      219.75      262.41     79.03 o 
  -9  -8   9      134.52       75.82     51.06 o 
  -8  -8   9       63.37       29.78     16.66 o 
  -7  -8   9       40.06       62.70     27.75 o 
  -6  -8   9      332.75      333.98     44.29 o 
  -5  -8   9      580.95      650.12     56.36 o 
  -4  -8   9      576.65      688.65     67.87 o 
  -3  -8   9      115.42      107.98     25.34 o 
  -2  -8   9       94.99       79.79     23.92 o 
  -1  -8   9      317.02      309.83     33.29 o 
   0  -8   9      541.07      603.88     43.73 o 
   1  -8   9      586.61      650.53     39.32 o 
   2  -8   9      653.79      690.27     40.05 o 
   3  -8   9       36.02       11.41     13.26 o 
   4  -8   9      387.37      399.75     30.30 o 
   5  -8   9      120.87      137.50     62.64 o 
   6  -8   9      634.34      574.33     59.92 o 
   7  -8   9      404.36      332.56     32.13 o 
   8  -8   9       49.89       79.16     25.36 o 
   9  -8   9       11.64       34.92     22.73 o 
  -9  -7   9       45.71       44.22     43.41 o 
  -8  -7   9      434.47      451.39     33.05 o 
  -7  -7   9      850.21      818.67     66.57 o 
  -6  -7   9      322.65      353.19     44.79 o 
  -5  -7   9        7.25      -18.56     36.53 o 
  -4  -7   9        0.18       -9.32     17.03 o 
  -3  -7   9       36.02       15.60     18.65 o 
  -2  -7   9     2254.99     2093.73     75.94 o 
  -1  -7   9       64.99       56.89     20.48 o 
   0  -7   9      246.45      294.06     28.78 o 
   1  -7   9        9.96        9.24     20.94 o 
   2  -7   9      279.94      214.16     43.11 o 
   3  -7   9     1085.12      999.15     38.85 o 
   4  -7   9      492.23      528.17     29.60 o 
   5  -7   9       82.75      158.93     24.27 o 
   6  -7   9      105.79      142.26     22.07 o 
   7  -7   9      164.11      110.46     22.15 o 
   8  -7   9      244.12      243.32     33.59 o 
   9  -7   9      277.13      336.17     76.13 o 
  10  -7   9      149.42      136.78     32.18 o 
 -10  -6   9      563.64      551.77     45.81 o 
  -9  -6   9      495.01      477.77     47.08 o 
  -8  -6   9       74.50       53.46     33.59 o 
  -7  -6   9       29.41      -10.81     10.81 o 
  -6  -6   9       22.78       23.85     29.96 o 
  -5  -6   9     1425.95     1449.19     86.83 o 
  -4  -6   9      106.72      161.35     31.03 o 
  -3  -6   9     1043.92     1063.02     52.61 o 
  -2  -6   9       25.12       20.84     16.81 o 
  -1  -6   9     1219.56     1194.86     60.38 o 
   0  -6   9       15.42       15.92     10.44 o 
   1  -6   9     1537.13     1582.94     46.89 o 
   2  -6   9     1365.10     1458.40     34.09 o 
   3  -6   9       22.87        8.88      6.72 o 
   4  -6   9      185.12      213.01     19.18 o 
   5  -6   9      133.07      155.83     32.29 o 
   6  -6   9      622.66      619.02     57.70 o 
   7  -6   9      239.05      143.69     46.47 o 
   8  -6   9       81.50       70.93     43.72 o 
   9  -6   9        0.15       14.06     41.27 o 
  10  -6   9      155.96      268.73     70.32 o 
 -10  -5   9      165.98      106.97     33.37 o 
  -9  -5   9       78.96       88.43     21.02 o 
  -8  -5   9      520.47      486.30     34.69 o 
  -7  -5   9       88.61      101.85     17.60 o 
  -6  -5   9     1128.18     1244.79     63.66 o 
  -5  -5   9      361.65      369.30     38.83 o 
  -4  -5   9      515.92      514.29     42.67 o 
  -3  -5   9       24.65       17.19     23.85 o 
  -2  -5   9     1000.40      911.60     64.97 o 
  -1  -5   9     2021.69     2042.26     70.01 o 
   0  -5   9       90.27       89.80     15.26 o 
   1  -5   9      149.97      170.29     41.27 o 
   2  -5   9      201.14      234.49     46.16 o 
   3  -5   9     2178.81     2247.36     86.26 o 
   4  -5   9      127.19      124.06     20.09 o 
   5  -5   9      846.11      691.14     56.46 o 
   6  -5   9      244.34      265.97     39.76 o 
   7  -5   9       28.04       -3.36     31.80 o 
   8  -5   9      489.69      568.04     81.02 o 
   9  -5   9      627.35      797.03    101.50 o 
  10  -5   9      198.49      179.16     61.45 o 
 -11  -4   9       22.32       11.28     18.70 o 
 -10  -4   9      269.15      234.06     55.95 o 
  -9  -4   9     1019.24      953.17     48.66 o 
  -8  -4   9       71.57       27.45     20.23 o 
  -7  -4   9       27.16        9.75     13.14 o 
  -6  -4   9        4.47       -3.64      7.71 o 
  -5  -4   9     1577.49     1628.63     67.57 o 
  -4  -4   9     1146.73     1073.53     79.95 o 
  -3  -4   9      307.86      346.44     33.94 o 
  -2  -4   9      515.82      535.14     33.75 o 
  -1  -4   9      324.12      385.00     27.84 o 
   0  -4   9     2564.87     2550.07     65.41 o 
   1  -4   9      361.39      487.94     61.15 o 
   2  -4   9      998.83     1098.01     55.87 o 
   3  -4   9      380.47      376.08     38.58 o 
   4  -4   9        3.22        1.74     11.51 o 
   5  -4   9      178.34      188.28     19.80 o 
   6  -4   9      973.34     1015.06     45.73 o 
   7  -4   9      301.87      351.89     62.06 o 
   8  -4   9       73.55       53.50     40.36 o 
   9  -4   9       10.56       55.64     43.41 o 
  10  -4   9       15.98       23.85     42.50 o 
  11  -4   9      214.09      329.57     77.65 o 
 -11  -3   9      316.24      295.02     35.07 o 
 -10  -3   9      311.45      269.41     31.63 o 
  -9  -3   9       69.87       23.36     17.50 o 
  -8  -3   9      568.65      668.06     38.30 o 
  -7  -3   9      524.87      508.53     37.45 o 
  -6  -3   9     2070.04     2072.46     53.23 o 
  -5  -3   9      605.47      607.69     46.41 o 
  -4  -3   9      121.76      108.84     25.99 o 
  -3  -3   9       22.67       18.91     14.06 o 
  -2  -3   9      456.64      505.06     24.32 o 
  -1  -3   9     3106.46     3223.42     63.90 o 
   0  -3   9     1410.08     1483.67     43.81 o 
   1  -3   9       98.68       94.47     33.02 o 
   2  -3   9        4.12       -0.70     15.23 o 
   3  -3   9      934.85     1039.21     52.19 o 
   4  -3   9     1642.74     1696.20     45.13 o 
   5  -3   9      486.54      561.57     32.24 o 
   6  -3   9       72.62       23.26     25.99 o 
   7  -3   9      156.39      169.80     26.53 o 
   8  -3   9      132.73      163.10     29.18 o 
   9  -3   9      518.45      596.78     85.60 o 
  10  -3   9      581.92      580.57     87.13 o 
  11  -3   9       40.57       21.40     48.61 o 
 -11  -2   9        5.07       10.65     19.11 o 
 -10  -2   9      270.09      246.41     51.52 o 
  -9  -2   9     1488.09     1375.84     54.41 o 
  -8  -2   9      392.39      366.54     43.89 o 
  -7  -2   9      294.51      277.69     25.32 o 
  -6  -2   9       16.75       -7.97     10.64 o 
  -5  -2   9      433.62      414.36     38.42 o 
  -4  -2   9      531.31      514.10     41.43 o 
  -3  -2   9     1347.16     1265.63     54.72 o 
  -2  -2   9      879.31      946.81     41.92 o 
  -1  -2   9       23.82        9.55     13.82 o 
   0  -2   9      578.39      518.35     25.48 o 
   1  -2   9      539.62      531.15     51.82 o 
   2  -2   9     2076.46     2149.30     85.76 o 
   3  -2   9      279.80      341.04     18.77 o 
   4  -2   9      179.89      215.90     15.15 o 
   5  -2   9       14.71       33.81     15.84 o 
   6  -2   9      143.88      110.71     22.54 o 
   7  -2   9     1239.66     1161.90     55.29 o 
   8  -2   9      404.14      459.65     43.26 o 
   9  -2   9       59.60       75.89     26.35 o 
  10  -2   9       26.78       36.08     44.02 o 
  11  -2   9       59.88       45.25     48.92 o 
 -12  -1   9      480.21      396.39     49.36 o 
 -11  -1   9      508.09      531.23     44.42 o 
 -10  -1   9      405.54      410.42     37.45 o 
  -9  -1   9        7.50       -1.96     17.34 o 
  -8  -1   9      593.01      570.21     44.45 o 
  -7  -1   9      286.40      309.45     16.51 o 
  -6  -1   9     1306.13     1357.77     65.06 o 
  -5  -1   9      956.70      965.88     33.93 o 
  -4  -1   9       82.37       59.56     18.14 o 
  -3  -1   9      285.59      269.27     26.96 o 
  -2  -1   9     1885.53     1862.82     61.59 o 
  -1  -1   9     2379.17     2455.55     43.15 o 
   0  -1   9      427.12      437.51     27.39 o 
   1  -1   9      847.95      816.76     22.16 o 
   2  -1   9        0.66       -6.53      6.53 o 
   3  -1   9     1426.80     1407.50     32.85 o 
   4  -1   9     1708.38     1670.59     55.45 o 
   5  -1   9      311.42      336.97     30.53 o 
   6  -1   9      370.56      358.10     33.79 o 
   7  -1   9      115.72      143.22     27.36 o 
   8  -1   9      447.85      457.01     43.44 o 
   9  -1   9      319.92      383.82     44.00 o 
  10  -1   9      239.71      316.49     42.89 o 
  11  -1   9      154.93      192.00     60.84 o 
 -12   0   9       17.32        6.44     27.26 o 
 -11   0   9      217.19      208.68     42.48 o 
 -10   0   9      755.37      847.76     51.43 o 
  -9   0   9      655.07      620.61     45.97 o 
  -8   0   9      597.19      587.91     38.77 o 
  -7   0   9       98.58      129.99     14.38 o 
  -6   0   9       55.44       41.95     13.92 o 
  -5   0   9      914.23      935.67     30.62 o 
  -4   0   9     2001.96     2031.74     67.53 o 
  -3   0   9      804.08      662.73     85.91 o 
  -2   0   9      299.43      309.25     26.52 o 
  -1   0   9       67.34       74.22      9.91 o 
   0   0   9       46.76       45.84      7.66 o 
   1   0   9     3291.14     3254.92     52.63 o 
   2   0   9     2143.58     2109.75     35.14 o 
   3   0   9       21.72       42.85     14.67 o 
   4   0   9        4.01        1.06     13.50 o 
   5   0   9        0.85        3.97     16.05 o 
   6   0   9      144.60      160.24     26.42 o 
   7   0   9      953.71      925.17     53.91 o 
   8   0   9      241.77      199.98     32.83 o 
   9   0   9      163.72      241.34     37.69 o 
  10   0   9        1.65       23.28     24.85 o 
 -12   1   9      447.08      423.12     51.52 o 
 -11   1   9      494.45      551.68     53.74 o 
 -10   1   9      336.96      372.53     36.30 o 
  -9   1   9       13.12       -1.27     27.08 o 
  -8   1   9       67.00       52.47     24.76 o 
  -7   1   9     1142.40     1115.38     47.37 o 
  -6   1   9     1485.69     1583.94     36.78 o 
  -5   1   9      313.47      340.12     23.95 o 
  -4   1   9      351.47      336.47     15.39 o 
  -3   1   9        0.85       -1.39     11.49 o 
  -2   1   9      938.11      925.90     38.17 o 
  -1   1   9     3191.90     3066.94    136.81 o 
   0   1   9     1304.94     1302.48     42.13 o 
   1   1   9      146.11      129.93     25.68 o 
   2   1   9     1772.17     1759.76     76.74 o 
   3   1   9       91.01      107.31     25.68 o 
   4   1   9      121.37      122.90     30.27 o 
   5   1   9     2290.50     2380.38    106.39 o 
   6   1   9      194.14      201.78     39.13 o 
   7   1   9       91.95       56.25     30.27 o 
   8   1   9       94.72       95.39     35.46 o 
   9   1   9      902.52      801.00     84.99 o 
  10   1   9      337.08      317.96     62.06 o 
 -12   2   9      149.21      240.12     90.34 o 
 -11   2   9       52.43       81.31     30.57 o 
 -10   2   9      231.99      265.12     38.71 o 
  -9   2   9     1027.08      955.73     84.68 o 
  -8   2   9      402.97      341.74     31.70 o 
  -7   2   9      233.90      242.77     25.93 o 
  -6   2   9       11.83       11.40     14.30 o 
  -5   2   9        0.64       -2.22      7.32 o 
  -4   2   9     1103.74     1125.35     43.55 o 
  -3   2   9     1894.92     1791.86     38.77 o 
  -2   2   9      161.93      160.20     31.18 o 
  -1   2   9      146.46      172.74     31.18 o 
   0   2   9      286.79      301.75     38.22 o 
   1   2   9      731.86      763.40     52.89 o 
   2   2   9     1708.27     1691.89     82.24 o 
   3   2   9      278.86      313.37     42.50 o 
   4   2   9      310.24      331.41     45.25 o 
   5   2   9       23.81       23.54     24.76 o 
   6   2   9     2735.67     2566.88    122.90 o 
   7   2   9      295.32      298.08     50.75 o 
   8   2   9      225.50      286.77     54.42 o 
   9   2   9      109.81      212.48     51.36 o 
  10   2   9       46.78       63.59     38.83 o 
 -12   3   9      490.59      498.64     74.29 o 
 -11   3   9      495.50      551.53     73.99 o 
 -10   3   9      167.17      204.93     50.44 o 
  -9   3   9        8.06       46.27     25.16 o 
  -8   3   9        0.54        2.06     19.33 o 
  -7   3   9      569.74      648.19     49.51 o 
  -6   3   9      718.53      810.85     47.67 o 
  -5   3   9      572.31      697.16     58.61 o 
  -4   3   9      169.35      180.14     15.55 o 
  -3   3   9      466.98      447.19     68.18 o 
  -2   3   9      249.72      230.46     19.94 o 
  -1   3   9      366.49      326.21     42.50 o 
   0   3   9     2302.19     2327.19    103.34 o 
   1   3   9      616.43      603.81     57.48 o 
   2   3   9       45.42        8.56     23.85 o 
   3   3   9       63.47       81.32     27.82 o 
   4   3   9      595.64      644.47     65.43 o 
   5   3   9      700.69      717.23     71.85 o 
   6   3   9       14.67       66.95     32.41 o 
   7   3   9        7.96       21.71     29.35 o 
   8   3   9       79.81       85.91     38.83 o 
   9   3   9      275.00      361.67     63.90 o 
  10   3   9      578.03      509.03     79.18 o 
 -11   4   9        6.46      -28.43     28.43 o 
 -10   4   9       38.29       -2.75     33.02 o 
  -9   4   9       86.91       73.74     27.44 o 
  -8   4   9      672.20      707.86     65.58 o 
  -7   4   9     1072.61      976.31     57.81 o 
  -6   4   9      117.33      124.37     25.90 o 
  -5   4   9        1.43        2.54     13.71 o 
  -4   4   9       47.03       48.15     12.98 o 
  -3   4   9     2352.67     2423.55     51.46 o 
  -2   4   9     1804.83     1625.72     54.95 o 
  -1   4   9       81.50       91.28     17.31 o 
   0   4   9      115.69      113.33     15.45 o 
   1   4   9     2063.10     2125.71    105.48 o 
   2   4   9      793.96      846.86     74.90 o 
   3   4   9      144.44      130.54     36.99 o 
   4   4   9      306.89      228.38     45.55 o 
   5   4   9       48.46       59.01     32.71 o 
   6   4   9      231.32      208.20     48.61 o 
   7   4   9      557.23      755.75     87.13 o 
   8   4   9     1188.25     1204.56    110.06 o 
   9   4   9      139.76      113.42     46.78 o 
 -11   5   9      494.20      518.51     75.82 o 
 -10   5   9      466.60      811.09     90.80 o 
  -9   5   9       31.69        9.52     32.10 o 
  -8   5   9       25.08       18.71     23.06 o 
  -7   5   9      645.02      593.92     79.18 o 
  -6   5   9      972.66      959.18     56.49 o 
  -5   5   9      295.74      322.21     43.57 o 
  -4   5   9      199.25      167.67     19.06 o 
  -3   5   9      607.53      512.02     26.05 o 
  -2   5   9     2828.26     2722.74     58.72 o 
  -1   5   9      786.78      832.26     41.80 o 
   0   5   9       80.18       93.97     18.79 o 
   1   5   9      726.68      758.82     37.28 o 
   2   5   9       22.35       78.27     31.80 o 
   3   5   9       33.77       25.38     29.66 o 
   4   5   9      364.10      416.09     59.92 o 
   5   5   9     1349.63     1282.21     95.08 o 
   6   5   9      371.39      310.62     59.31 o 
   7   5   9       55.49       26.29     37.30 o 
   8   5   9       19.12      -11.92     33.94 o 
   9   5   9      263.46      253.75     65.73 o 
 -11   6   9       38.77       88.35     47.69 o 
 -10   6   9      260.18      278.21     61.76 o 
  -9   6   9      244.26      206.06     50.44 o 
  -8   6   9      730.53      717.32     87.74 o 
  -7   6   9      322.39      336.25     44.33 o 
  -6   6   9      244.20      227.18     34.63 o 
  -5   6   9      210.94      214.33     34.70 o 
  -4   6   9      324.71      380.42     38.20 o 
  -3   6   9     1204.30      986.94     81.02 o 
  -2   6   9     1942.39     1844.64     59.21 o 
  -1   6   9      132.51      176.83     17.82 o 
   0   6   9      134.35      112.13     15.84 o 
   1   6   9      105.03      110.18     31.18 o 
   2   6   9     2336.85     2149.57     71.15 o 
   3   6   9     1052.78     1058.42     98.44 o 
   4   6   9        6.81       60.84     35.77 o 
   5   6   9       28.64       56.56     40.36 o 
   6   6   9       67.05      106.09     42.50 o 
   7   6   9      493.65      616.96     84.38 o 
   8   6   9      463.69      627.04     89.27 o 
 -10   7   9      408.74      380.02     70.32 o 
  -9   7   9        1.35      -30.57     30.57 o 
  -8   7   9        0.00       23.85     31.18 o 
  -7   7   9      492.50      516.80     51.83 o 
  -6   7   9     1194.62     1118.19     65.60 o 
  -5   7   9      845.10      865.88     60.88 o 
  -4   7   9      138.99      174.04     46.78 o 
  -3   7   9       35.51        5.46     18.53 o 
  -2   7   9      439.52      414.71     39.58 o 
  -1   7   9     1555.13     1531.54     93.40 o 
   0   7   9     2481.55     2549.20     85.32 o 
   1   7   9      619.05      566.98     51.21 o 
   2   7   9        0.75      -14.63     15.28 o 
   3   7   9      404.27      391.59     37.95 o 
   4   7   9      251.99      299.61     59.62 o 
   5   7   9     1178.60     1249.81    115.26 o 
   6   7   9      986.31     1219.24    119.54 o 
   7   7   9       51.49      155.31     56.87 o 
 -10   8   9      119.72      158.37     55.64 o 
  -9   8   9      606.84      644.47     83.77 o 
  -8   8   9      823.07      679.93     83.46 o 
  -7   8   9      978.93     1087.77    101.20 o 
  -6   8   9        7.28       -6.51     23.00 o 
  -5   8   9      318.01      317.16     46.78 o 
  -4   8   9       60.09       74.90     27.25 o 
  -3   8   9     3273.92     3118.62    116.48 o 
  -2   8   9     1313.01     1331.83    143.84 o 
  -1   8   9      138.87       99.35     28.74 o 
   0   8   9      192.40      210.94     31.48 o 
   1   8   9      150.58      133.83     27.07 o 
   2   8   9      454.66      487.70     59.62 o 
   3   8   9      949.10      990.68     56.96 o 
   4   8   9      383.05      425.68     49.83 o 
   5   8   9        5.40      122.90     49.53 o 
   6   8   9      254.21      270.26     67.87 o 
  -9   9   9      256.93      162.03     55.03 o 
  -8   9   9       39.11       69.09     42.19 o 
  -7   9   9       54.85       94.16     46.78 o 
  -6   9   9      463.61      300.22     57.78 o 
  -5   9   9      395.20      376.17    107.16 o 
  -4   9   9      808.22      748.90    125.81 o 
  -3   9   9      112.72      146.11     55.79 o 
  -2   9   9      375.32      371.79     43.83 o 
  -1   9   9      139.45      121.20     34.39 o 
   0   9   9      599.32      542.10     49.29 o 
   1   9   9      645.68      619.02     52.76 o 
   2   9   9      173.96      114.92     28.67 o 
   3   9   9      184.28      207.40     35.77 o 
   4   9   9      384.17      374.89     43.02 o 
   5   9   9      679.94      514.23     84.69 o 
  -8  10   9      454.78      557.03     84.69 o 
  -7  10   9      335.93      370.23     68.79 o 
  -6  10   9      138.48       88.66     42.80 o 
  -5  10   9        0.68      -27.52     27.52 o 
  -4  10   9      250.17      317.04     59.92 o 
  -3  10   9      889.87      778.68     84.07 o 
  -2  10   9      497.48      577.39     56.10 o 
  -1  10   9      445.96      443.34     50.00 o 
   0  10   9        8.91        0.51     21.71 o 
   1  10   9      172.89      188.30     35.26 o 
   2  10   9      497.62      377.97     46.27 o 
   3  10   9      678.79      646.49    128.71 o 
   4  10   9      522.12      438.04     48.96 o 
  -6  11   9      148.86      102.42     48.30 o 
  -5  11   9      296.93      305.11     63.59 o 
  -4  11   9      559.27      540.52     77.04 o 
  -3  11   9       11.76       29.96     36.69 o 
  -2  11   9        2.45      -11.92     33.94 o 
  -1  11   9       97.57      113.73     45.86 o 
   0  11   9      366.66      350.67     62.06 o 
   1  11   9      237.78      225.63     53.81 o 
   2  11   9       21.79       -2.75     27.52 o 
  -2 -12  10      390.68      412.14     50.89 o 
  -1 -12  10      123.82      126.49     32.80 o 
   0 -12  10        2.74       -0.35     21.80 o 
   1 -12  10       16.86       19.40     23.89 o 
   2 -12  10       86.11       43.37     25.61 o 
   3 -12  10      209.17      222.60     31.67 o 
  -4 -11  10      397.91      476.37     56.20 o 
  -3 -11  10       65.26       39.48     26.29 o 
  -2 -11  10        3.38        3.68     28.13 o 
  -1 -11  10      140.53       92.56     31.80 o 
   0 -11  10      395.34      448.33     46.12 o 
   1 -11  10      171.80      152.86     34.24 o 
   2 -11  10       64.41       42.00     22.16 o 
   3 -11  10       48.31       40.57     19.65 o 
   4 -11  10      132.30      108.26     24.33 o 
   5 -11  10      299.90      269.78     31.98 o 
   6 -11  10       79.02       71.71     34.16 o 
  -6 -10  10       43.99       30.11     29.87 o 
  -5 -10  10       62.51      122.47     58.70 o 
  -4 -10  10       63.58       98.48     34.70 o 
  -3 -10  10      586.98      597.57     55.41 o 
  -2 -10  10      241.99      271.75     43.11 o 
  -1 -10  10      253.69      292.36     38.23 o 
   0 -10  10       29.35       76.10     26.90 o 
   1 -10  10        0.92      -14.90     14.90 o 
   2 -10  10      192.09      153.75     28.30 o 
   3 -10  10      415.70      500.05     38.45 o 
   4 -10  10      377.60      405.00     37.52 o 
   5 -10  10        5.21       -4.93     16.70 o 
   6 -10  10        0.83       -9.18     17.41 o 
   7 -10  10        0.53       -6.62     18.50 o 
  -7  -9  10        3.09      -29.98     44.94 o 
  -6  -9  10      289.78      394.89     55.34 o 
  -5  -9  10      419.19      445.56    115.56 o 
  -4  -9  10      534.04      628.65    108.69 o 
  -3  -9  10      129.04      185.82     39.74 o 
  -2  -9  10       40.38       20.61     19.81 o 
  -1  -9  10       43.37       53.98     33.63 o 
   0  -9  10      661.18      690.38     45.58 o 
   1  -9  10      545.42      625.86     74.44 o 
   2  -9  10      209.81      264.65     30.26 o 
   3  -9  10        2.90        1.02     14.07 o 
   4  -9  10       41.57       55.10     18.50 o 
   5  -9  10       73.36       57.27     18.97 o 
   6  -9  10      455.92      437.50     36.17 o 
   7  -9  10      165.14      126.07     26.22 o 
   8  -9  10       41.94       54.24     35.31 o 
  -8  -8  10      156.46      123.53     36.48 o 
  -7  -8  10      334.63      272.23     46.62 o 
  -6  -8  10      185.51      219.89     37.71 o 
  -5  -8  10       29.65       13.99     30.57 o 
  -4  -8  10        2.66       -7.91     19.56 o 
  -3  -8  10      182.31      195.58     32.34 o 
  -2  -8  10      953.45      915.64     53.24 o 
  -1  -8  10      410.18      489.73     41.25 o 
   0  -8  10        1.61       -1.80     15.17 o 
   1  -8  10      198.95      188.44     25.84 o 
   2  -8  10       20.06       31.13     16.38 o 
   3  -8  10      549.31      582.51     32.72 o 
   4  -8  10      517.40      483.18     30.63 o 
   5  -8  10       91.76       86.41     19.38 o 
   6  -8  10       78.75       71.79     19.44 o 
   7  -8  10      238.58      225.52     29.35 o 
   8  -8  10      140.82      153.53     69.71 o 
  -9  -7  10      115.12      142.10     31.65 o 
  -8  -7  10      219.17      231.50     41.99 o 
  -7  -7  10       50.22       55.50     26.73 o 
  -6  -7  10      253.28      215.41     36.41 o 
  -5  -7  10      307.91      253.96     37.80 o 
  -4  -7  10      724.30      791.43     57.90 o 
  -3  -7  10      423.70      422.54     46.32 o 
  -2  -7  10      244.89      245.42     32.04 o 
  -1  -7  10      325.12      372.88     34.11 o 
   0  -7  10       79.24      122.45     20.42 o 
   1  -7  10      963.25     1059.30     93.55 o 
   2  -7  10      286.00      288.34     25.09 o 
   3  -7  10      100.57      102.45     16.12 o 
   4  -7  10      215.94      206.18     20.79 o 
   5  -7  10      238.00      260.99     24.57 o 
   6  -7  10      418.84      382.93     30.87 o 
   7  -7  10      229.71      201.56     40.69 o 
   8  -7  10        0.99       14.94     25.53 o 
   9  -7  10        0.11        0.47     19.95 o 
  -9  -6  10        2.83       13.55     15.93 o 
  -8  -6  10      562.10      567.80     71.08 o 
  -7  -6  10      956.71     1044.61     72.98 o 
  -6  -6  10      124.15      158.58     32.22 o 
  -5  -6  10        3.73        7.15     17.99 o 
  -4  -6  10      190.97      133.12     27.61 o 
  -3  -6  10      381.54      429.20     39.87 o 
  -2  -6  10     1924.01     1920.91     69.73 o 
  -1  -6  10       72.17      117.82     21.55 o 
   0  -6  10      514.34      518.09     31.20 o 
   1  -6  10      211.27      220.32     36.99 o 
   2  -6  10      742.55      742.00     85.30 o 
   3  -6  10      830.77      888.58     65.18 o 
   4  -6  10       98.39      142.93     12.68 o 
   5  -6  10      380.42      388.79     46.24 o 
   6  -6  10       28.96       13.67     24.52 o 
   7  -6  10       23.99       40.66     38.83 o 
   8  -6  10      141.44      167.84     55.03 o 
   9  -6  10      515.61      526.46     88.05 o 
 -10  -5  10      257.63      218.62     28.12 o 
  -9  -5  10      604.41      643.75     37.82 o 
  -8  -5  10       95.95      123.22     18.20 o 
  -7  -5  10       50.24       76.31     27.46 o 
  -6  -5  10       10.98        1.21     20.79 o 
  -5  -5  10      175.52      183.80     30.33 o 
  -4  -5  10     1439.62     1418.57     63.02 o 
  -3  -5  10     2032.00     1989.32    116.94 o 
  -2  -5  10       37.91       11.09     15.64 o 
  -1  -5  10      615.23      531.64     32.95 o 
   0  -5  10       41.25       58.56     14.25 o 
   1  -5  10     1015.46     1030.60     82.55 o 
   2  -5  10     1767.82     1889.83     79.87 o 
   3  -5  10      230.06      225.65     34.92 o 
   4  -5  10        0.93       20.33     20.98 o 
   5  -5  10      138.89      156.89     31.46 o 
   6  -5  10     1470.14     1537.97    126.57 o 
   7  -5  10      489.67      441.77     71.85 o 
   8  -5  10       77.02      106.70     46.47 o 
   9  -5  10        1.66       19.87     43.11 o 
  10  -5  10       56.87       14.67     45.86 o 
 -10  -4  10       75.81       58.47     20.19 o 
  -9  -4  10       20.86        0.76     15.37 o 
  -8  -4  10      116.98      137.46     27.43 o 
  -7  -4  10      427.60      437.20     63.74 o 
  -6  -4  10     1551.11     1445.61     98.75 o 
  -5  -4  10     1327.64     1337.63    112.35 o 
  -4  -4  10        2.71       23.93     18.05 o 
  -3  -4  10      666.20      743.89     65.73 o 
  -2  -4  10      203.84      238.56     27.03 o 
  -1  -4  10     1051.02     1098.63     43.70 o 
   0  -4  10      283.84      319.22     21.95 o 
   1  -4  10      304.73      227.77     44.64 o 
   2  -4  10        3.20      -13.44     16.67 o 
   3  -4  10     1122.76     1138.65     62.52 o 
   4  -4  10      150.85      206.95     25.50 o 
   5  -4  10     1350.85     1281.07     42.32 o 
   6  -4  10       69.32       58.80     19.39 o 
   7  -4  10      212.42      238.81     30.88 o 
   8  -4  10      235.54      319.79     66.95 o 
   9  -4  10      174.23      159.89     55.64 o 
  10  -4  10      313.95      229.60     63.90 o 
 -11  -3  10       16.26       17.96     16.49 o 
 -10  -3  10      137.57      155.64     26.45 o 
  -9  -3  10      917.53      857.70     44.48 o 
  -8  -3  10      324.12      357.49     28.95 o 
  -7  -3  10      255.71      234.27     20.20 o 
  -6  -3  10       87.02       54.23     20.78 o 
  -5  -3  10      433.45      413.29     39.63 o 
  -4  -3  10      808.38      739.11     45.07 o 
  -3  -3  10      183.09      214.88     27.47 o 
  -2  -3  10      298.83      258.54     27.36 o 
  -1  -3  10      235.73      259.14     18.82 o 
   0  -3  10      898.56      875.02     55.95 o 
   1  -3  10      704.81      741.39     72.15 o 
   2  -3  10     1834.27     1826.14     71.01 o 
   3  -3  10      115.15      107.11     25.07 o 
   4  -3  10        5.55       -5.35      5.59 o 
   5  -3  10        6.24        9.46     14.22 o 
   6  -3  10      297.77      306.35     30.65 o 
   7  -3  10      452.90      520.50     42.47 o 
   8  -3  10      250.10      213.25     31.62 o 
   9  -3  10       40.05        4.89     38.83 o 
  10  -3  10        0.56       24.15     39.44 o 
 -11  -2  10      403.10      399.74     38.31 o 
 -10  -2  10      284.13      272.88     31.50 o 
  -9  -2  10      121.94       58.95     20.19 o 
  -8  -2  10      464.89      470.20     37.33 o 
  -7  -2  10      268.12      271.59     23.47 o 
  -6  -2  10     1033.49     1070.32     68.18 o 
  -5  -2  10      838.64      833.45     84.38 o 
  -4  -2  10        0.07       -2.61     16.02 o 
  -3  -2  10       56.18       51.10     18.43 o 
  -2  -2  10     1683.49     1738.53     92.79 o 
  -1  -2  10     3737.09     3874.39     75.97 o 
   0  -2  10      705.11      694.42     23.81 o 
   1  -2  10        0.93        3.77      4.31 o 
   2  -2  10      129.56      135.72     10.47 o 
   3  -2  10      244.88      257.77     19.45 o 
   4  -2  10      648.65      708.30    101.65 o 
   5  -2  10      843.72      903.49     44.23 o 
   6  -2  10      180.02      179.78     25.92 o 
   7  -2  10       34.01       20.58     19.12 o 
   8  -2  10      248.00      308.68     66.34 o 
   9  -2  10      348.22      511.62     49.58 o 
  10  -2  10      398.27      446.10     50.28 o 
 -11  -1  10      101.68       63.21     29.99 o 
 -10  -1  10      635.96      580.77     54.00 o 
  -9  -1  10      397.93      430.64     35.47 o 
  -8  -1  10      300.12      280.43     27.38 o 
  -7  -1  10      215.33      231.74     22.75 o 
  -6  -1  10       53.50       25.73     10.89 o 
  -5  -1  10      987.69     1013.39     51.68 o 
  -4  -1  10     1398.70     1486.32     59.35 o 
  -3  -1  10      449.95      500.13    125.65 o 
  -2  -1  10      432.09      485.16     34.73 o 
  -1  -1  10      932.33      882.53     38.15 o 
   0  -1  10       46.66       43.37     11.25 o 
   1  -1  10       11.02        5.46      8.12 o 
   2  -1  10     1049.64     1146.61     30.36 o 
   3  -1  10      360.86      405.32     28.94 o 
   4  -1  10        1.44      -12.21     12.21 o 
   5  -1  10      167.49      207.71     25.49 o 
   6  -1  10      264.36      284.06     31.52 o 
   7  -1  10     1282.91     1322.81     60.75 o 
   8  -1  10       50.97       62.67     30.88 o 
   9  -1  10        9.61        8.56     27.82 o 
  10  -1  10       36.45       48.92     39.13 o 
 -11   0  10      103.41      107.42     26.32 o 
 -10   0  10      155.48      130.66     26.45 o 
  -9   0  10       10.71        6.19     16.69 o 
  -8   0  10      143.95      143.04     22.01 o 
  -7   0  10      797.84      746.95     41.64 o 
  -6   0  10     1268.06     1297.41     64.73 o 
  -5   0  10      413.96      368.68     35.91 o 
  -4   0  10      177.64      185.30     25.80 o 
  -3   0  10       94.31      134.37     21.83 o 
  -2   0  10      827.47      865.21     39.86 o 
  -1   0  10     1330.94     1273.65     63.90 o 
   0   0  10      387.83      347.00     35.77 o 
   1   0  10      497.11      501.39     37.30 o 
   2   0  10      270.21      323.15     35.46 o 
   3   0  10      947.07      921.46     54.11 o 
   4   0  10     1009.49     1068.51     62.37 o 
   5   0  10      388.77      419.15     47.39 o 
   6   0  10      136.16      141.86     32.71 o 
   7   0  10       61.26       51.97     27.82 o 
   8   0  10      296.53      295.03     50.44 o 
   9   0  10      151.95      202.08     49.83 o 
  10   0  10      211.56      305.42     59.62 o 
 -11   1  10       78.75       61.24     25.14 o 
 -10   1  10      266.50      252.37     31.87 o 
  -9   1  10      838.82      922.43     78.85 o 
  -8   1  10      604.54      659.50     40.89 o 
  -7   1  10        1.11       -3.24     13.52 o 
  -6   1  10        5.52       18.26     14.35 o 
  -5   1  10      259.96      296.25     46.32 o 
  -4   1  10      568.97      577.52     59.92 o 
  -3   1  10     2040.51     2058.15     97.53 o 
  -2   1  10      628.92      602.89     55.95 o 
  -1   1  10      413.39      422.82     45.25 o 
   0   1  10      161.59      149.81     28.43 o 
   1   1  10     1026.89     1014.09     59.31 o 
   2   1  10     2069.69     1955.73     85.60 o 
   3   1  10       75.77      122.90     28.43 o 
   4   1  10       40.99       51.36     24.76 o 
   5   1  10       96.87      139.11     33.63 o 
   6   1  10      469.10      453.09     56.25 o 
   7   1  10      682.35      843.50     77.65 o 
   8   1  10      467.15      518.82     68.48 o 
   9   1  10        6.56      -26.29     26.29 o 
 -11   2  10      611.29      548.17     72.76 o 
 -10   2  10      190.29      199.89     35.70 o 
  -9   2  10        3.04       -3.55     18.61 o 
  -8   2  10       16.38        1.73     18.65 o 
  -7   2  10       51.48       49.89     19.61 o 
  -6   2  10      852.09      899.24     46.85 o 
  -5   2  10     1350.46     1294.22     49.32 o 
  -4   2  10        3.22       -7.22      7.22 o 
  -3   2  10      872.13      814.45     62.37 o 
  -2   2  10      410.43      422.21     50.14 o 
  -1   2  10      309.03      275.15     39.44 o 
   0   2  10      829.64      736.19     54.72 o 
   1   2  10      312.65      312.76     42.19 o 
   2   2  10      621.92      618.18     57.17 o 
   3   2  10      185.29      183.74     35.46 o 
   4   2  10        2.65      -18.04     20.79 o 
   5   2  10     1339.74     1354.06     84.99 o 
   6   2  10      605.29      581.49     67.26 o 
   7   2  10      145.03       71.23     36.69 o 
   8   2  10      105.58      110.67     43.41 o 
   9   2  10      336.50      252.84     55.64 o 
 -11   3  10        1.89      -23.54     33.63 o 
 -10   3  10       28.21       45.70     27.08 o 
  -9   3  10      217.94      184.38     33.11 o 
  -8   3  10      398.21      451.02     43.45 o 
  -7   3  10     1059.94     1066.66     68.94 o 
  -6   3  10        0.61       18.93     17.64 o 
  -5   3  10      707.11      684.50     39.94 o 
  -4   3  10      468.89      453.11     30.37 o 
  -3   3  10      611.33      654.34     30.61 o 
  -2   3  10     1070.52     1164.82     73.07 o 
  -1   3  10     1124.20      994.22     67.57 o 
   0   3  10      377.10      318.87     44.64 o 
   1   3  10      872.10      880.19     63.29 o 
   2   3  10      164.12      172.12     36.69 o 
   3   3  10      822.78      790.91     71.85 o 
   4   3  10      918.95      980.77     73.68 o 
   5   3  10      108.44      103.34     36.08 o 
   6   3  10     1415.90     1356.51     92.63 o 
   7   3  10      248.62      302.67     57.17 o 
   8   3  10      160.53      131.77     46.16 o 
   9   3  10      186.75      189.24     52.58 o 
 -11   4  10      284.06      270.87     58.09 o 
 -10   4  10      523.30      355.25     59.31 o 
  -9   4  10      108.88      122.77     30.51 o 
  -8   4  10      286.28      213.74     34.81 o 
  -7   4  10      360.16      359.61     55.18 o 
  -6   4  10      750.12      782.32     48.51 o 
  -5   4  10      523.07      583.23     42.42 o 
  -4   4  10      301.54      328.88     31.33 o 
  -3   4  10       10.84       -6.20     12.64 o 
  -2   4  10      867.14      980.26     39.47 o 
  -1   4  10      465.07      459.81     56.87 o 
   0   4  10     1375.02     1286.19     81.32 o 
   1   4  10       60.36       59.01     30.27 o 
   2   4  10       88.03       40.66     28.43 o 
   3   4  10        7.74      -13.15     25.07 o 
   4   4  10     1781.43     1757.01    103.34 o 
   5   4  10     1213.95     1252.56     90.49 o 
   6   4  10       13.06      -20.79     25.38 o 
   7   4  10        7.96      -27.52     27.52 o 
   8   4  10       43.51        9.48     35.77 o 
 -10   5  10      206.98      181.30     49.53 o 
  -9   5  10      284.42      308.17    111.59 o 
  -8   5  10      426.18      435.43     46.40 o 
  -7   5  10      363.69      336.54     40.10 o 
  -6   5  10      111.12       87.85     40.20 o 
  -5   5  10      360.60      370.97     36.92 o 
  -4   5  10      849.53      796.80     45.58 o 
  -3   5  10     1154.48      992.75     49.28 o 
  -2   5  10      727.81      687.99     38.70 o 
  -1   5  10       10.21        3.39     12.50 o 
   0   5  10       16.45       12.25     12.23 o 
   1   5  10     1100.91     1142.50     81.93 o 
   2   5  10      480.85      537.47     66.34 o 
   3   5  10      581.00      583.63     70.93 o 
   4   5  10      691.62      616.96     73.37 o 
   5   5  10       93.77       48.00     36.99 o 
   6   5  10       65.03       37.30     37.91 o 
   7   5  10       54.12       40.05     36.38 o 
   8   5  10      922.10      915.34    104.56 o 
 -10   6  10      520.82      676.27     84.38 o 
  -9   6  10       25.01       21.10     33.94 o 
  -8   6  10        7.82       12.40     25.26 o 
  -7   6  10      484.56      537.64     85.76 o 
  -6   6  10     1765.28     1669.97     73.28 o 
  -5   6  10      838.39      840.12     52.63 o 
  -4   6  10      178.50      135.80     58.24 o 
  -3   6  10       27.01       13.54     31.34 o 
  -2   6  10      595.84      593.55     24.41 o 
  -1   6  10      868.48      835.38     44.44 o 
   0   6  10      898.16      817.13     43.26 o 
   1   6  10     1142.99     1088.56     54.72 o 
   2   6  10        0.64      -22.93     26.90 o 
   3   6  10      193.47      293.80     56.87 o 
   4   6  10      325.08      234.80     51.97 o 
   5   6  10     1313.34     1481.24    109.45 o 
   6   6  10      576.68      689.72     90.19 o 
   7   6  10       19.04       -7.03     35.46 o 
  -9   7  10      510.78      514.54     77.35 o 
  -8   7  10      449.58      417.93     66.04 o 
  -7   7  10      839.43      822.64     63.71 o 
  -6   7  10        9.81      -14.48     20.45 o 
  -5   7  10      819.65      831.73     60.35 o 
  -4   7  10      291.31      313.63     96.76 o 
  -3   7  10     1195.60     1203.74     61.63 o 
  -2   7  10     1133.52     1048.68    115.41 o 
  -1   7  10       30.54       20.35     17.99 o 
   0   7  10      286.93      223.29     29.56 o 
   1   7  10      369.42      374.86     35.12 o 
   2   7  10      672.05      613.92     44.64 o 
   3   7  10      955.41      830.35     90.80 o 
   4   7  10      181.33      206.67     52.58 o 
   5   7  10        0.08       16.81     39.74 o 
   6   7  10      535.22      660.98     89.88 o 
  -9   8  10       43.73       22.32     37.30 o 
  -8   8  10        3.16       -8.25     44.33 o 
  -7   8  10      222.25      126.57     43.41 o 
  -6   8  10     1028.03     1046.65     71.82 o 
  -5   8  10      340.47      437.87     46.98 o 
  -4   8  10      507.05      369.29     68.79 o 
  -3   8  10       40.83       56.36     25.22 o 
  -2   8  10      462.14      449.71     44.58 o 
  -1   8  10      387.89      332.49     70.01 o 
   0   8  10      499.79      418.28     42.08 o 
   1   8  10      496.42      453.01     42.25 o 
   2   8  10      172.73      111.93     29.35 o 
   3   8  10      321.51      297.07     37.30 o 
   4   8  10      249.75      413.65     75.51 o 
   5   8  10      507.09      546.94     84.69 o 
  -8   9  10      335.20      315.81     64.51 o 
  -7   9  10     1054.93     1061.79    101.81 o 
  -6   9  10      111.12       73.07     40.05 o 
  -5   9  10       46.49       47.63     27.46 o 
  -4   9  10      158.74      152.77     32.34 o 
  -3   9  10      733.40      584.79     73.37 o 
  -2   9  10      325.77      317.76     41.24 o 
  -1   9  10      429.20      404.68     44.64 o 
   0   9  10        0.38       13.35     22.09 o 
   1   9  10      262.51      208.82     33.24 o 
   2   9  10      498.63      524.80     48.45 o 
   3   9  10      319.50      350.06     40.66 o 
   4   9  10      554.34      511.48     84.38 o 
  -6  10  10      337.50      289.83     60.23 o 
  -5  10  10      107.04      122.90     46.16 o 
  -4  10  10      283.23      265.37     55.03 o 
  -3  10  10       64.23       54.42     35.77 o 
  -2  10  10      132.58      125.44     33.75 o 
  -1  10  10      210.61      282.46     40.33 o 
   0  10  10      236.48      198.46     37.02 o 
   1  10  10      174.64      148.75     32.48 o 
   2  10  10       78.46       82.08     58.24 o 
  -3  11  10      233.12      273.32     56.56 o 
  -2  11  10      266.70      277.60     55.64 o 
  -1  11  10      121.02       72.46     36.69 o 
  -2 -11  11      453.43      507.23     52.87 o 
  -1 -11  11      161.32      196.46     35.16 o 
   0 -11  11       10.35      -19.16     19.70 o 
   1 -11  11       12.41       -6.14     18.83 o 
   2 -11  11      104.52      103.19     39.90 o 
   3 -11  11      285.43      318.84     34.22 o 
   4 -11  11      220.30      254.34     31.21 o 
  -4 -10  11      563.78      743.59    105.63 o 
  -3 -10  11       26.04       26.12     39.13 o 
  -2 -10  11       72.12      104.76     28.89 o 
  -1 -10  11       62.73       60.96     23.36 o 
   0 -10  11      161.94      202.15     31.48 o 
   1 -10  11      155.27      185.16     29.54 o 
   2 -10  11      310.41      334.51     37.05 o 
   3 -10  11        2.27       18.83     16.49 o 
   4 -10  11      113.02       83.13     24.94 o 
   5 -10  11      188.47      165.61     42.83 o 
  -6  -9  11       48.68       95.22     33.72 o 
  -5  -9  11       18.14       68.02     29.59 o 
  -4  -9  11      154.39      108.52     33.94 o 
  -3  -9  11      313.83      331.74     43.87 o 
  -2  -9  11      139.01      137.72     30.42 o 
  -1  -9  11      197.50      258.49     34.55 o 
   0  -9  11      130.88      144.15     58.70 o 
   1  -9  11       19.15       -4.09     17.34 o 
   2  -9  11      235.44      209.53     28.30 o 
   3  -9  11      377.81      456.82     33.49 o 
   4  -9  11      234.40      251.81     37.45 o 
   5  -9  11       82.33       98.95     21.52 o 
   6  -9  11       11.73       43.34     23.94 o 
   7  -9  11       29.65       33.61     20.54 o 
  -7  -8  11       13.45       25.78     26.37 o 
  -6  -8  11      201.80      130.11     33.86 o 
  -5  -8  11      531.56      574.86     54.27 o 
  -4  -8  11      345.86      388.98     45.60 o 
  -3  -8  11      191.08      209.75     56.25 o 
  -2  -8  11        0.22       12.63     26.60 o 
  -1  -8  11      260.48      298.78     33.60 o 
   0  -8  11      391.35      491.52    106.55 o 
   1  -8  11      398.61      469.99     51.67 o 
   2  -8  11      226.04      307.12     52.43 o 
   3  -8  11        0.57       -6.04     16.45 o 
   4  -8  11       80.88       81.61     17.62 o 
   5  -8  11      114.54      147.41     26.72 o 
   6  -8  11      276.46      318.19     30.01 o 
   7  -8  11      168.30      163.02     26.76 o 
  -8  -7  11       98.22      150.05     38.70 o 
  -7  -7  11      329.79      329.19     46.20 o 
  -6  -7  11      721.34      708.82     60.59 o 
  -5  -7  11       38.60       45.12     26.45 o 
  -4  -7  11      119.80      150.33     31.42 o 
  -3  -7  11      133.92      162.18     28.82 o 
  -2  -7  11      437.12      463.76     41.57 o 
  -1  -7  11      157.63      164.50     26.76 o 
   0  -7  11       82.36       84.48     19.55 o 
   1  -7  11       39.58       18.74     16.97 o 
   2  -7  11       49.46       32.20     15.44 o 
   3  -7  11      193.62      204.91     19.33 o 
   4  -7  11      557.01      582.32     43.72 o 
   5  -7  11      143.53      147.93     30.76 o 
   6  -7  11        0.66        0.36     13.91 o 
   7  -7  11      111.52       89.00     23.48 o 
   8  -7  11      184.06      191.95     31.86 o 
  -8  -6  11      359.03      334.42     47.01 o 
  -7  -6  11       16.49      -11.63     20.34 o 
  -6  -6  11      234.88      234.10     37.06 o 
  -5  -6  11      537.04      444.19     50.75 o 
  -4  -6  11      218.78      224.76     38.83 o 
  -3  -6  11      483.56      516.09     44.67 o 
  -2  -6  11       18.69        0.96     18.65 o 
  -1  -6  11      107.71      116.65     21.59 o 
   0  -6  11       55.30       50.14     16.16 o 
   1  -6  11     1130.71     1133.06     52.28 o 
   2  -6  11      460.57      430.48     47.32 o 
   3  -6  11      100.45       72.79     27.60 o 
   4  -6  11        1.12      -19.24     19.24 o 
   5  -6  11      499.12      515.25     55.50 o 
   6  -6  11      179.82      165.18     40.04 o 
   7  -6  11       80.08      109.45     49.53 o 
   8  -6  11      113.32      153.78     57.48 o 
  -9  -5  11        5.04        4.89     26.81 o 
  -8  -5  11      341.31      309.52     48.15 o 
  -7  -5  11      474.81      447.15     49.10 o 
  -6  -5  11      413.55      444.17     46.97 o 
  -5  -5  11       72.51       87.32     60.38 o 
  -4  -5  11      151.31       66.58     22.65 o 
  -3  -5  11      462.06      484.79     41.95 o 
  -2  -5  11      886.87      967.33     46.94 o 
  -1  -5  11      315.99      428.55     40.36 o 
   0  -5  11      780.97      855.37     42.04 o 
   1  -5  11      258.51      211.81     24.00 o 
   2  -5  11     1108.41     1118.33     80.71 o 
   3  -5  11      205.80      205.23     35.77 o 
   4  -5  11      108.99      171.87     34.25 o 
   5  -5  11      913.19      970.31     38.22 o 
   6  -5  11       41.02       71.85     40.66 o 
   7  -5  11       15.88       -9.78     31.80 o 
   8  -5  11       90.21       73.99     46.47 o 
   9  -5  11      401.08      365.04     72.46 o 
  -9  -4  11      654.17      669.70     32.88 o 
  -8  -4  11      161.28      140.71     33.19 o 
  -7  -4  11       46.65       37.86     25.55 o 
  -6  -4  11      161.12      135.46     30.21 o 
  -5  -4  11      188.07      164.58     30.27 o 
  -4  -4  11      642.75      657.21     64.20 o 
  -3  -4  11     1341.99     1462.17     72.00 o 
  -2  -4  11        6.48       14.90     15.14 o 
  -1  -4  11      205.63      209.10     24.70 o 
   0  -4  11       59.91       70.44     16.89 o 
   1  -4  11      319.03      363.81     58.70 o 
   2  -4  11     1052.04     1048.37     63.90 o 
   3  -4  11        1.69       -4.32     19.11 o 
   4  -4  11       76.25      100.96     27.42 o 
   5  -4  11       41.85       31.08     14.75 o 
   6  -4  11      845.96      769.47     42.43 o 
   7  -4  11      195.91      201.63     45.09 o 
   8  -4  11      197.93      252.84     59.92 o 
   9  -4  11        3.62       31.49     42.19 o 
 -10  -3  11      283.27      320.75     31.66 o 
  -9  -3  11       49.45       56.87     16.01 o 
  -8  -3  11      596.06      523.15     52.95 o 
  -7  -3  11      294.96      309.72     40.53 o 
  -6  -3  11     1073.08     1038.07    123.67 o 
  -5  -3  11      813.08      779.07     72.15 o 
  -4  -3  11        0.98       -8.88     15.21 o 
  -3  -3  11     1063.15     1091.58     65.88 o 
  -2  -3  11      304.27      354.83     32.12 o 
  -1  -3  11      238.85      298.72     27.33 o 
   0  -3  11      901.04      904.17     69.65 o 
   1  -3  11      698.75      742.17     23.82 o 
   2  -3  11      194.84      205.06     31.24 o 
   3  -3  11      787.99      762.75    105.02 o 
   4  -3  11      462.83      515.23     27.09 o 
   5  -3  11      529.90      552.18     34.01 o 
   6  -3  11       59.88       97.83     21.83 o 
   7  -3  11      153.85       88.13     45.09 o 
   8  -3  11      147.66      141.18     28.56 o 
   9  -3  11       71.56       74.58     27.21 o 
 -10  -2  11      685.58      693.44     44.53 o 
  -9  -2  11      331.23      333.06     29.47 o 
  -8  -2  11       10.89       31.83     12.97 o 
  -7  -2  11      401.00      424.01     46.62 o 
  -6  -2  11       85.63       69.70     34.09 o 
  -5  -2  11      951.05     1004.47     54.04 o 
  -4  -2  11      556.04      660.68     74.90 o 
  -3  -2  11       62.25       62.88     19.45 o 
  -2  -2  11      177.30      232.95     27.67 o 
  -1  -2  11      121.58      113.73     19.96 o 
   0  -2  11      605.28      583.89     70.32 o 
   1  -2  11     1838.64     1804.48     38.53 o 
   2  -2  11      256.31      303.51     16.65 o 
   3  -2  11       23.29       10.50     11.58 o 
   4  -2  11        9.98       64.12     20.03 o 
   5  -2  11      357.12      463.17     43.72 o 
   6  -2  11      192.51      243.66     37.60 o 
   7  -2  11      530.03      604.73     58.39 o 
   8  -2  11       55.53       73.99     29.04 o 
   9  -2  11       45.13       66.95     33.02 o 
 -10  -1  11      143.02      167.77     26.49 o 
  -9  -1  11      186.70      174.42     41.62 o 
  -8  -1  11       79.94       74.32     20.39 o 
  -7  -1  11      429.70      418.52     44.65 o 
  -6  -1  11     1258.44     1222.53     61.17 o 
  -5  -1  11       13.23       -1.87     17.07 o 
  -4  -1  11      255.69      332.50     34.43 o 
  -3  -1  11       18.37       23.85     21.71 o 
  -2  -1  11      920.91      910.45     58.09 o 
  -1  -1  11     2153.91     2129.08     87.44 o 
   0  -1  11      524.65      434.13     40.66 o 
   1  -1  11      213.17      229.60     29.66 o 
   2  -1  11      366.08      443.91     39.13 o 
   3  -1  11       11.10       -4.59     15.90 o 
   4  -1  11      900.58      892.11     53.20 o 
   5  -1  11      386.72      433.21     46.47 o 
   6  -1  11      152.58      105.78     32.10 o 
   7  -1  11      106.80       63.90     29.66 o 
   8  -1  11      235.24      265.98     47.69 o 
   9  -1  11      162.84      142.77     40.66 o 
 -10   0  11      584.54      573.21     75.67 o 
  -9   0  11      752.86      726.94     46.85 o 
  -8   0  11      162.80      175.72     65.73 o 
  -7   0  11      146.31       89.27     18.21 o 
  -6   0  11        9.58       19.26     28.43 o 
  -5   0  11     1094.67      950.20     71.85 o 
  -4   0  11      587.50      642.64     64.20 o 
  -3   0  11      498.34      618.18     58.70 o 
  -2   0  11     1032.32     1019.60     63.59 o 
  -1   0  11      381.93      399.28     44.64 o 
   0   0  11      214.40      227.46     33.32 o 
   1   0  11      143.34      226.85     32.71 o 
   2   0  11      253.14      248.25     34.55 o 
   3   0  11     1281.36     1262.04     67.26 o 
   4   0  11        6.17      -18.04     18.04 o 
   5   0  11      837.95      819.65     59.31 o 
   6   0  11      490.10      431.07     53.50 o 
   7   0  11      416.31      408.14     56.25 o 
   8   0  11       43.66       80.41     33.94 o 
   9   0  11        8.04       45.55     36.38 o 
 -10   1  11      232.07      314.50     39.35 o 
  -9   1  11       36.75        9.31     19.94 o 
  -8   1  11       85.93      120.29     38.83 o 
  -7   1  11      470.48      416.92     34.01 o 
  -6   1  11      485.46      577.08     68.48 o 
  -5   1  11      427.20      402.34     56.56 o 
  -4   1  11      128.15      123.21     36.08 o 
  -3   1  11      386.90      452.17     54.72 o 
  -2   1  11      320.90      358.01     46.47 o 
  -1   1  11      394.73      368.71     45.55 o 
   0   1  11      382.22      439.94     47.08 o 
   1   1  11      203.69      249.17     37.30 o 
   2   1  11      107.98       74.29     24.46 o 
   3   1  11     1887.64     1804.39     88.66 o 
   4   1  11      809.11      881.41     62.67 o 
   5   1  11      107.64      153.17     33.63 o 
   6   1  11      135.48      158.98     38.83 o 
   7   1  11        0.31      -20.18     22.93 o 
   8   1  11      113.42      182.52     45.55 o 
   9   1  11      340.28      395.92     64.81 o 
 -10   2  11      166.14      125.47     30.46 o 
  -9   2  11      239.20      209.03     72.76 o 
  -8   2  11      371.89      349.94     37.26 o 
  -7   2  11      503.76      440.92     58.39 o 
  -6   2  11       42.95       24.42     15.01 o 
  -5   2  11      336.51      385.83     57.17 o 
  -4   2  11      444.60      476.93     60.53 o 
  -3   2  11      676.42      715.70     70.01 o 
  -2   2  11      489.76      451.56     53.20 o 
  -1   2  11      754.69      636.22     61.15 o 
   0   2  11      611.42      501.70     53.81 o 
   1   2  11     1206.86     1223.52     73.37 o 
   2   2  11      550.74      489.77     54.72 o 
   3   2  11      327.83      300.22     45.55 o 
   4   2  11       26.60       14.98     25.99 o 
   5   2  11       49.47        4.89     23.24 o 
   6   2  11      512.06      506.89     64.81 o 
   7   2  11      335.21      350.97     57.78 o 
   8   2  11      333.03      262.62     56.25 o 
 -10   3  11      326.29      353.88     44.22 o 
  -9   3  11       31.97       31.50     23.96 o 
  -8   3  11       78.27       66.71     23.65 o 
  -7   3  11      746.55      834.90    102.11 o 
  -6   3  11      757.12      809.57     51.51 o 
  -5   3  11      407.66      469.07     33.15 o 
  -4   3  11      219.01      199.33     46.16 o 
  -3   3  11       23.13       50.75     28.43 o 
  -2   3  11      767.90      700.72     68.79 o 
  -1   3  11      622.56      514.84     58.39 o 
   0   3  11      963.25      972.82     69.71 o 
   1   3  11       21.31       31.18     22.62 o 
   2   3  11       37.14       66.95     28.74 o 
   3   3  11      201.40      190.47     42.50 o 
   4   3  11      723.25      717.54     75.82 o 
   5   3  11     1000.44      955.70     87.44 o 
   6   3  11      303.24      338.44     57.17 o 
   7   3  11       30.51        4.28     30.27 o 
   8   3  11       70.60       70.93     43.11 o 
 -10   4  11      439.81      475.30     67.11 o 
  -9   4  11      355.92      323.88     41.49 o 
  -8   4  11      393.92      446.79     60.69 o 
  -7   4  11      138.72      197.98     31.13 o 
  -6   4  11       34.14       13.25     18.66 o 
  -5   4  11      532.32      513.89     38.37 o 
  -4   4  11     1650.92     1595.70     55.58 o 
  -3   4  11      280.33      246.72     48.00 o 
  -2   4  11      211.37      196.89     43.41 o 
  -1   4  11      581.52      522.79     62.06 o 
   0   4  11      141.84      184.05     41.58 o 
   1   4  11      987.11     1094.50     79.18 o 
   2   4  11      562.65      555.50     67.57 o 
   3   4  11      673.81      649.36     71.23 o 
   4   4  11      355.96      214.01     47.08 o 
   5   4  11       97.47       63.59     34.55 o 
   6   4  11      189.02      116.79     44.94 o 
   7   4  11       86.40       75.51     44.94 o 
 -10   5  11      282.34      198.42     46.47 o 
  -9   5  11       44.35       59.07     28.72 o 
  -8   5  11       14.81        0.54     21.72 o 
  -7   5  11      723.32      681.71     53.47 o 
  -6   5  11      879.01      888.98     53.84 o 
  -5   5  11      695.19      630.56     69.71 o 
  -4   5  11       76.39       94.97     47.23 o 
  -3   5  11        1.37      -13.49     13.49 o 
  -2   5  11        2.09        3.31     12.39 o 
  -1   5  11     1131.74     1082.88     81.32 o 
   0   5  11     2035.64     1886.64    109.76 o 
   1   5  11       20.21      -17.12     26.29 o 
   2   5  11       35.51       -5.20     25.99 o 
   3   5  11        0.66       -6.73     30.27 o 
   4   5  11      773.08      785.72     86.83 o 
   5   5  11     1070.87      948.97     96.30 o 
   6   5  11       30.52       44.94     40.05 o 
   7   5  11       58.32       99.06     47.39 o 
  -9   6  11      521.37      463.17     66.34 o 
  -8   6  11      906.41      818.81     62.63 o 
  -7   6  11      144.73      205.97     34.46 o 
  -6   6  11        2.58       10.57     20.93 o 
  -5   6  11      356.75      319.56     36.66 o 
  -4   6  11      526.34      503.05     43.26 o 
  -3   6  11     1039.79      969.32     50.21 o 
  -2   6  11      597.20      578.81     37.67 o 
  -1   6  11        2.37        7.96     13.79 o 
   0   6  11      371.34      378.62     25.53 o 
   1   6  11      857.11      811.70     88.97 o 
   2   6  11      421.34      416.09     64.81 o 
   3   6  11      602.36      576.29     77.96 o 
   4   6  11      745.27      642.02     82.55 o 
   5   6  11      205.13      273.32     60.23 o 
   6   6  11      386.27      322.85     66.95 o 
  -8   7  11      102.70       41.88     35.46 o 
  -7   7  11      422.47      337.07     94.16 o 
  -6   7  11      763.68      723.96     57.72 o 
  -5   7  11      352.34      304.95     38.28 o 
  -4   7  11      189.74      190.41     30.31 o 
  -3   7  11       16.60       18.40     19.65 o 
  -2   7  11      396.70      291.59     33.27 o 
  -1   7  11      818.11      753.41     44.80 o 
   0   7  11      201.58      199.76     26.38 o 
   1   7  11      744.53      669.77     38.39 o 
   2   7  11       94.17      126.57     47.69 o 
   3   7  11      284.37      277.60     60.23 o 
   4   7  11      269.53      235.41     59.62 o 
   5   7  11      402.18      463.48     81.02 o 
  -7   8  11      465.92      485.19     67.87 o 
  -6   8  11       72.62       37.64     26.81 o 
  -5   8  11       17.24       13.96     23.20 o 
  -4   8  11       77.44       89.02     27.20 o 
  -3   8  11      634.61      535.68     47.71 o 
  -2   8  11      361.53      346.16     38.35 o 
  -1   8  11      176.69      134.81     27.71 o 
   0   8  11        6.90       -1.95     18.66 o 
   1   8  11       71.07       70.61     21.67 o 
   2   8  11      991.72      934.91    101.81 o 
   3   8  11      272.46      204.84     55.64 o 
   4   8  11       45.27       34.85     41.88 o 
  -6   9  11      677.70      534.71     68.79 o 
  -5   9  11       24.90       10.39     25.49 o 
  -4   9  11      203.96      182.33     34.60 o 
  -3   9  11       45.50       32.90     24.57 o 
  -2   9  11      199.63      113.03     41.43 o 
  -1   9  11      321.83      293.44     39.05 o 
   0   9  11      282.07      274.87     37.06 o 
   1   9  11      281.82      309.43     37.41 o 
   2   9  11       17.07       13.93     19.07 o 
  -3  10  11      372.04      450.93     48.86 o 
  -2  10  11      592.95      572.44     52.73 o 
  -1  10  11        7.33        8.54     22.08 o 
  -3 -10  12      101.11       31.80     47.39 o 
  -2 -10  12      276.57      230.32     36.39 o 
  -1 -10  12      259.89      278.51     52.58 o 
   0 -10  12       12.19      -16.85     18.19 o 
   1 -10  12        5.75       30.71     46.62 o 
   2 -10  12       89.40       75.38     21.77 o 
   3 -10  12      295.52      379.71     59.59 o 
  -4  -9  12      216.50      263.71     49.83 o 
  -3  -9  12       16.91       48.72     26.33 o 
  -2  -9  12       12.89       55.20     38.98 o 
  -1  -9  12       71.90       53.75     66.95 o 
   0  -9  12      311.58      339.48     64.05 o 
   1  -9  12      116.70       88.13     23.56 o 
   2  -9  12      175.13      219.48     25.70 o 
   3  -9  12       19.49       32.23     15.83 o 
   4  -9  12      110.47      109.44     20.57 o 
   5  -9  12      156.16      148.38     26.57 o 
  -6  -8  12       59.98      118.38     34.38 o 
  -5  -8  12       26.98       44.72     27.32 o 
  -4  -8  12       38.08       15.46     24.74 o 
  -3  -8  12       55.79       47.36     24.60 o 
  -2  -8  12      476.98      486.51     44.84 o 
  -1  -8  12       98.92      125.07     39.74 o 
   0  -8  12       81.46       83.27     22.24 o 
   1  -8  12       21.57       18.69     31.80 o 
   2  -8  12      208.08      179.64     21.72 o 
   3  -8  12      339.73      394.17     30.43 o 
   4  -8  12      174.75      170.29     20.96 o 
   5  -8  12       16.96       37.49     16.62 o 
   6  -8  12        0.34        0.93     27.16 o 
  -7  -7  12        2.25        2.77     25.17 o 
  -6  -7  12        3.71       -7.68     25.07 o 
  -5  -7  12      786.68      786.94    100.58 o 
  -4  -7  12      163.72      161.78     54.42 o 
  -3  -7  12      157.05      132.47     28.26 o 
  -2  -7  12       13.43        1.68     18.17 o 
  -1  -7  12      322.07      281.80     31.85 o 
   0  -7  12      199.86      176.80     62.52 o 
   1  -7  12      390.11      383.64     30.51 o 
   2  -7  12      169.96      213.27     51.21 o 
   3  -7  12       12.57      -13.72     24.40 o 
   4  -7  12       78.50       82.49     15.21 o 
   5  -7  12      104.34      121.12     18.84 o 
   6  -7  12       83.28       49.92     17.07 o 
   7  -7  12      216.63      205.06     30.00 o 
  -7  -6  12      269.88      232.40     40.10 o 
  -6  -6  12      976.17     1173.38    120.46 o 
  -5  -6  12       11.26      -14.60     28.89 o 
  -4  -6  12      133.35      109.16     27.91 o 
  -3  -6  12       55.57       58.34     22.84 o 
  -2  -6  12      365.54      403.30     41.88 o 
  -1  -6  12      518.85      630.23     50.75 o 
   0  -6  12      332.05      355.86     65.12 o 
   1  -6  12        3.98       -0.04     12.04 o 
   2  -6  12       62.40       57.91     25.53 o 
   3  -6  12      205.12      244.65     39.35 o 
   4  -6  12      431.94      514.32     55.80 o 
   5  -6  12       87.89       91.73     34.89 o 
   6  -6  12        3.02       -2.06     25.28 o 
   7  -6  12        5.94       39.74     40.66 o 
  -8  -5  12       61.39       26.64     26.23 o 
  -7  -5  12       10.39       12.09     27.82 o 
  -6  -5  12      299.99      243.87     37.87 o 
  -5  -5  12      501.72      504.63     57.48 o 
  -4  -5  12       13.24       46.51     22.09 o 
  -3  -5  12      689.93      706.70     51.12 o 
  -2  -5  12       36.66       39.59     19.00 o 
  -1  -5  12        4.25        2.54     14.51 o 
   0  -5  12      516.18      564.88     46.93 o 
   1  -5  12      732.68      703.12     47.85 o 
   2  -5  12      121.95       85.85     31.34 o 
   3  -5  12       51.38       71.82     27.94 o 
   4  -5  12        3.28        0.96     36.53 o 
   5  -5  12      624.53      646.75     31.88 o 
   6  -5  12      138.31      120.46     46.78 o 
   7  -5  12       54.40      106.70     50.44 o 
   8  -5  12      410.97      411.20     79.49 o 
  -9  -4  12       44.93       45.89     30.19 o 
  -8  -4  12      423.47      415.79     49.34 o 
  -7  -4  12      166.49      149.31     33.40 o 
  -6  -4  12      352.49      366.39     43.45 o 
  -5  -4  12       82.85       85.82     24.60 o 
  -4  -4  12      314.29      282.47     87.28 o 
  -3  -4  12      326.41      340.92     35.38 o 
  -2  -4  12     1066.98     1043.78     50.05 o 
  -1  -4  12      287.92      285.67     28.59 o 
   0  -4  12      236.29      226.78     24.05 o 
   1  -4  12       87.97       91.80     14.48 o 
   2  -4  12      559.75      649.85     54.37 o 
   3  -4  12      257.70      277.09     38.61 o 
   4  -4  12      153.63      204.53     36.47 o 
   5  -4  12      567.47      554.50     33.19 o 
   6  -4  12       35.16       35.87     41.43 o 
   7  -4  12        2.27      -10.70     21.71 o 
  -9  -3  12      387.90      486.05     54.37 o 
  -8  -3  12        5.06        2.47     21.98 o 
  -7  -3  12       29.88        1.65     38.52 o 
  -6  -3  12       90.75       84.07     29.81 o 
  -5  -3  12      245.09      300.88     53.04 o 
  -4  -3  12      884.59      983.63     55.59 o 
  -3  -3  12      288.27      303.46     33.42 o 
  -2  -3  12       83.04       60.00     19.79 o 
  -1  -3  12        9.14       15.07     47.85 o 
   0  -3  12      203.41      209.04     23.83 o 
   1  -3  12      556.23      590.97     34.24 o 
   2  -3  12      695.97      735.88     34.85 o 
   3  -3  12       22.67       42.19     15.29 o 
   4  -3  12        1.66      -14.98     14.98 o 
   5  -3  12      111.29      132.38     25.68 o 
   6  -3  12      539.93      563.45     50.75 o 
   7  -3  12      138.90      130.54     33.94 o 
   8  -3  12       95.93      116.18     35.16 o 
  -9  -2  12       80.40       86.21     42.80 o 
  -8  -2  12      272.22      440.86     70.01 o 
  -7  -2  12      618.81      735.27     82.55 o 
  -6  -2  12      373.25      384.30     58.39 o 
  -5  -2  12        1.26       -9.78     25.68 o 
  -4  -2  12        0.28       26.90     25.38 o 
  -3  -2  12      619.48      707.76     62.67 o 
  -2  -2  12      413.39      428.93     45.55 o 
  -1  -2  12      453.89      514.84     45.55 o 
   0  -2  12      636.58      667.40     43.11 o 
   1  -2  12        2.28      -11.92     14.37 o 
   2  -2  12      572.54      550.00     36.69 o 
   3  -2  12      302.55      327.74     33.02 o 
   4  -2  12      443.01      514.23     44.33 o 
   5  -2  12      185.77      208.51     33.63 o 
   6  -2  12      102.79      114.04     29.66 o 
   7  -2  12      104.46      118.93     33.63 o 
   8  -2  12      159.13      118.62     36.99 o 
  -9  -1  12      266.80      282.47     41.73 o 
  -8  -1  12       26.17       26.60     33.63 o 
  -7  -1  12       43.72       30.88     33.32 o 
  -6  -1  12       99.93       61.45     33.94 o 
  -5  -1  12      116.66       99.06     34.24 o 
  -4  -1  12      498.40      585.47     62.06 o 
  -3  -1  12      537.60      580.88     57.78 o 
  -2  -1  12      122.77       96.30     26.60 o 
  -1  -1  12      120.11      105.78     27.52 o 
   0  -1  12       62.41       48.61     21.71 o 
   1  -1  12     1281.92     1337.25     63.90 o 
   2  -1  12      141.26      182.52     28.74 o 
   3  -1  12       11.26        6.73     18.04 o 
   4  -1  12        0.19      -17.12     17.12 o 
   5  -1  12      483.71      448.19     48.30 o 
   6  -1  12      241.08      243.36     40.36 o 
   7  -1  12      327.75      414.87     54.72 o 
   8  -1  12       32.16       -1.53     23.24 o 
 -10   0  12       42.80       35.77     21.40 o 
  -9   0  12      339.38      271.99     30.15 o 
  -8   0  12       18.80        0.31     31.80 o 
  -7   0  12      363.80      452.78     66.95 o 
  -6   0  12     1054.73      978.32     89.27 o 
  -5   0  12      136.75      141.25     40.36 o 
  -4   0  12       97.56       86.83     31.80 o 
  -3   0  12      187.33      214.31     39.44 o 
  -2   0  12      703.73      752.39     66.04 o 
  -1   0  12      696.78      671.07     51.36 o 
   0   0  12      175.74      235.41     36.69 o 
   1   0  12       81.58        5.81     19.87 o 
   2   0  12      777.63      795.80     53.81 o 
   3   0  12      416.98      478.46     49.53 o 
   4   0  12      353.79      338.74     44.02 o 
   5   0  12      382.45      481.82     54.42 o 
   6   0  12      136.84      147.67     35.46 o 
   7   0  12       25.83       78.57     32.71 o 
   8   0  12      151.46      169.68     43.11 o 
 -10   1  12      300.33      365.65     44.33 o 
  -9   1  12      216.26      236.40     56.41 o 
  -8   1  12      310.68      299.67     29.40 o 
  -7   1  12      355.50      369.32     64.51 o 
  -6   1  12      127.73      186.80     45.86 o 
  -5   1  12      499.36      502.92     65.12 o 
  -4   1  12      204.16      298.39     50.14 o 
  -3   1  12      439.51      510.87     59.92 o 
  -2   1  12      984.88      850.53     62.98 o 
  -1   1  12        0.96       36.38     24.15 o 
   0   1  12      528.46      438.72     49.83 o 
   1   1  12      660.68      660.98     59.62 o 
   2   1  12      359.64      432.60     49.22 o 
   3   1  12      413.21      461.65     52.89 o 
   4   1  12       53.91       32.71     23.85 o 
   5   1  12        1.21      -17.73     21.40 o 
   6   1  12      576.14      665.26     70.62 o 
   7   1  12      186.64      228.99     48.00 o 
   8   1  12      136.83      140.94     44.33 o 
  -9   2  12        8.35       29.98     20.76 o 
  -8   2  12       25.54       32.96     27.06 o 
  -7   2  12      806.06      750.97     38.86 o 
  -6   2  12      357.31      310.62     57.17 o 
  -5   2  12      150.96      198.72     45.25 o 
  -4   2  12      412.65      419.46     58.09 o 
  -3   2  12        2.40       22.32     29.96 o 
  -2   2  12     1156.79     1133.02     77.04 o 
  -1   2  12      648.22      638.05     64.20 o 
   0   2  12      389.55      500.47     56.56 o 
   1   2  12       98.76       83.16     31.18 o 
   2   2  12       10.79        3.36     21.71 o 
   3   2  12      477.13      430.77     54.72 o 
   4   2  12      762.95      694.30     70.93 o 
   5   2  12      414.67      412.73     57.78 o 
   6   2  12      102.34      121.37     40.66 o 
   7   2  12        0.56       -2.45     28.74 o 
  -9   3  12      230.66      239.59     50.14 o 
  -8   3  12      486.02      562.92     45.24 o 
  -7   3  12      244.45      264.86     30.60 o 
  -6   3  12       83.04       68.33     30.88 o 
  -5   3  12      125.88      154.39     45.55 o 
  -4   3  12      723.24      686.66     76.43 o 
  -3   3  12     1559.01     1504.17     94.16 o 
  -2   3  12      132.77      127.18     37.30 o 
  -1   3  12        0.27       -7.34     23.24 o 
   0   3  12        7.95        9.48     24.15 o 
   1   3  12      745.89      684.52     68.79 o 
   2   3  12     1015.15     1083.19     77.35 o 
   3   3  12      255.89      238.77     45.86 o 
   4   3  12       33.13       81.32     36.38 o 
   5   3  12        5.65      -18.34     27.52 o 
   6   3  12      130.13      115.26     43.41 o 
   7   3  12      178.12       80.41     44.33 o 
  -9   4  12        8.07      -14.34     23.39 o 
  -8   4  12       14.51       -3.76     20.19 o 
  -7   4  12      764.38      767.05    119.39 o 
  -6   4  12      508.13      479.90    115.11 o 
  -5   4  12      329.46      360.65     52.74 o 
  -4   4  12      161.16      197.19     47.08 o 
  -3   4  12        5.44       14.06     27.82 o 
  -2   4  12      462.17      595.55     70.93 o 
  -1   4  12      519.02      465.01     61.45 o 
   0   4  12      778.27      757.59     76.13 o 
   1   4  12      148.78      132.99     39.74 o 
   2   4  12        4.60       27.21     31.18 o 
   3   4  12      201.99      239.69     48.92 o 
   4   4  12      267.41      226.24     50.14 o 
   5   4  12      367.81      364.73     62.98 o 
   6   4  12      287.76      254.98     55.64 o 
  -8   5  12      807.58      778.81    100.43 o 
  -7   5  12      232.85      175.45     43.11 o 
  -6   5  12       18.96       27.27     19.03 o 
  -5   5  12      148.38      153.55     25.13 o 
  -4   5  12      670.80      622.06     34.44 o 
  -3   5  12      719.98      735.27     83.77 o 
  -2   5  12      364.98      386.74     60.84 o 
  -1   5  12        5.44      -24.76     24.76 o 
   0   5  12      352.02      329.27     57.78 o 
   1   5  12      880.87      716.93     78.88 o 
   2   5  12      209.57      240.30     51.36 o 
   3   5  12      633.09      706.23     82.85 o 
   4   5  12      269.97      232.66     56.25 o 
   5   5  12      190.44      188.33     52.89 o 
  -8   6  12        2.86      -11.15     20.64 o 
  -7   6  12      551.00      402.65     43.26 o 
  -6   6  12      607.02      564.72     47.19 o 
  -5   6  12      195.54      173.75     28.26 o 
  -4   6  12      124.25       66.25     21.00 o 
  -3   6  12        3.79       -5.24     14.29 o 
  -2   6  12      406.24      428.02     67.87 o 
  -1   6  12      539.71      545.11     73.99 o 
   0   6  12      675.86      584.55     78.88 o 
   1   6  12       64.38       37.60     39.13 o 
   2   6  12        0.01      -16.81     28.74 o 
   3   6  12        7.33       11.92     36.99 o 
   4   6  12      635.57      586.69     80.71 o 
  -7   7  12       99.03      101.71     26.93 o 
  -6   7  12       34.52       23.28     22.61 o 
  -5   7  12       75.96       73.29     24.95 o 
  -4   7  12       41.62       63.79     22.72 o 
  -3   7  12      738.47      606.39     44.49 o 
  -2   7  12      343.42      352.13     32.38 o 
  -1   7  12       70.94       75.77     19.87 o 
   0   7  12       87.79       57.48     37.91 o 
   1   7  12      291.92      199.03     52.28 o 
   2   7  12      278.97      202.39     55.64 o 
   3   7  12      204.29      128.10     49.83 o 
  -6   8  12      293.84      271.48     46.16 o 
  -5   8  12      294.48      279.54     64.36 o 
  -4   8  12      282.16      221.88     38.37 o 
  -3   8  12        0.00       -8.48     19.26 o 
  -2   8  12      307.90      204.67     74.44 o 
  -1   8  12      506.63      481.99     60.53 o 
   0   8  12      215.67      208.71     26.87 o 
   1   8  12       27.03       52.28     41.27 o 
   2   8  12      133.73       76.13     48.00 o 
  -3   9  12      519.35      494.97     55.64 o 
  -2   9  12       50.06       40.36     20.24 o 
  -1   9  12      161.44       72.46     24.46 o 
  -2  -9  13      283.99      344.28     42.22 o 
  -1  -9  13      139.08      233.54     34.93 o 
   0  -9  13        0.89        9.74     18.55 o 
   1  -9  13        8.48       34.75     20.66 o 
   2  -9  13       21.02       -2.44     16.42 o 
   3  -9  13      361.56      444.71     58.58 o 
  -4  -8  13      332.28      361.43     48.15 o 
  -3  -8  13       74.08       73.75     33.48 o 
  -2  -8  13        2.90       -0.32     24.00 o 
  -1  -8  13      148.57      149.16     56.10 o 
   0  -8  13      141.81      181.80     27.75 o 
   1  -8  13      128.96      217.23     26.90 o 
   2  -8  13      107.63      120.49     19.51 o 
   3  -8  13        3.67       -7.40     17.02 o 
   4  -8  13       73.85       52.82     16.87 o 
  -5  -7  13       83.85       96.79     40.81 o 
  -4  -7  13        7.40        5.33     22.13 o 
  -3  -7  13      220.76      283.89     39.13 o 
  -2  -7  13      371.64      480.73     44.07 o 
  -1  -7  13       91.28      103.33     24.04 o 
   0  -7  13       37.92       49.34     19.06 o 
   1  -7  13        2.09        1.19     26.75 o 
   2  -7  13      151.88      196.74     20.21 o 
   3  -7  13      358.07      407.79     51.77 o 
   4  -7  13       53.54       88.63     35.01 o 
   5  -7  13       66.65       73.01     23.04 o 
  -6  -6  13      156.66      160.09     36.98 o 
  -5  -6  13      260.06      287.38     66.95 o 
  -4  -6  13      246.19      279.93     38.46 o 
  -3  -6  13      326.89      274.70     35.00 o 
  -2  -6  13        1.42        5.67     17.41 o 
  -1  -6  13      224.53      214.68     28.50 o 
   0  -6  13      203.75      179.12     40.36 o 
   1  -6  13      181.54      229.58     49.07 o 
   2  -6  13      254.95      253.77     41.50 o 
   3  -6  13       19.80      -12.93     25.38 o 
   4  -6  13       99.67       42.99     30.57 o 
   5  -6  13       72.02       80.40     33.83 o 
   6  -6  13      110.45       59.31     44.02 o 
  -7  -5  13      260.96      267.87     42.31 o 
  -6  -5  13      311.30      380.48     68.94 o 
  -5  -5  13       21.62       25.64     25.33 o 
  -4  -5  13        0.99       18.49     21.36 o 
  -3  -5  13      366.98      419.15     72.15 o 
  -2  -5  13      618.37      795.80     94.47 o 
  -1  -5  13      175.29      173.60     25.59 o 
   0  -5  13       50.95       31.80     16.95 o 
   1  -5  13       18.32       19.22     13.49 o 
   2  -5  13      164.12      171.79     34.57 o 
   3  -5  13      410.38      476.05     51.73 o 
   5  -5  13      112.76      161.12     23.24 o 
  -7  -4  13       45.82       71.16     28.90 o 
  -6  -4  13      180.77      146.05     33.77 o 
  -5  -4  13      471.10      419.28     71.85 o 
  -4  -4  13      255.71      262.01     45.25 o 
  -3  -4  13      203.54      207.89     38.83 o 
  -2  -4  13        0.09       36.08     21.71 o 
  -1  -4  13       37.60       47.08     21.10 o 
   0  -4  13      266.19      345.78     33.94 o 
   1  -4  13      323.58      384.60     29.04 o 
   4  -4  13       16.56       11.01     15.90 o 
   5  -4  13      358.89      411.51     36.38 o 
   6  -4  13      409.33      465.62     44.94 o 
   7  -4  13       31.01       96.61     29.04 o 
  -8  -3  13      235.32      307.25     61.45 o 
  -7  -3  13      432.55      339.66     61.15 o 
  -6  -3  13      237.37      294.41     54.11 o 
  -5  -3  13       45.45      111.90     36.69 o 
  -4  -3  13        1.64       51.06     26.60 o 
  -3  -3  13      221.61      202.39     37.60 o 
  -2  -3  13      597.16      582.71     54.72 o 
  -1  -3  13      338.13      382.77     40.36 o 
   0  -3  13       26.38       26.60     18.96 o 
   1  -3  13        7.47        2.45     15.90 o 
   2  -3  13      308.05      372.68     28.74 o 
   3  -3  13      385.71      411.81     34.24 o 
   4  -3  13      167.02      149.19     25.07 o 
   5  -3  13      248.59      203.61     30.57 o 
   6  -3  13        2.41      -15.90     20.18 o 
   7  -3  13       19.75       25.99     25.68 o 
  -8  -2  13       54.18       11.92     33.32 o 
  -7  -2  13       15.89       -7.34     32.71 o 
  -6  -2  13      103.72       44.02     32.41 o 
  -5  -2  13      106.21       95.39     35.16 o 
  -4  -2  13      761.41      746.28     70.01 o 
  -3  -2  13      194.44      214.01     37.60 o 
  -2  -2  13        5.22      -18.04     18.04 o 
  -1  -2  13      219.93      192.00     33.02 o 
   0  -2  13      176.82      177.63     31.49 o 
   1  -2  13      569.40      571.40     41.88 o 
   2  -2  13      256.38      294.11     33.63 o 
   3  -2  13        1.09      -15.59     16.20 o 
   4  -2  13        5.12        7.95     20.18 o 
   5  -2  13      211.29      172.43     33.32 o 
   6  -2  13      231.69      287.99     43.41 o 
   7  -2  13      315.21      345.78     48.61 o 
  -8  -1  13      161.20      133.30     47.69 o 
  -7  -1  13      468.04      422.51     66.95 o 
  -6  -1  13      398.77      388.27     60.23 o 
  -5  -1  13      186.89      176.71     43.41 o 
  -4  -1  13        4.93      -20.48     23.54 o 
  -3  -1  13      462.76      452.47     54.72 o 
  -2  -1  13      869.55      860.31     62.06 o 
  -1  -1  13       87.42      133.91     30.88 o 
   0  -1  13      168.48      162.03     32.10 o 
   1  -1  13      154.81      167.54     29.35 o 
   2  -1  13      542.22      492.83     46.47 o 
   3  -1  13      180.11      223.18     35.16 o 
   4  -1  13      500.24      623.99     55.64 o 
   5  -1  13      192.80      160.20     34.55 o 
   6  -1  13       38.72       35.46     28.74 o 
   7  -1  13       34.90        8.25     28.13 o 
  -8   0  13      244.83      165.70     52.28 o 
  -7   0  13      128.67       24.46     33.94 o 
  -6   0  13        4.93       17.12     29.96 o 
  -5   0  13      591.82      490.69     64.81 o 
  -4   0  13      297.85      218.90     46.47 o 
  -3   0  13      437.29      431.69     55.34 o 
  -2   0  13      191.84      129.02     34.85 o 
  -1   0  13       67.50       40.66     24.76 o 
   0   0  13        3.97        0.00     20.79 o 
   1   0  13     1216.57     1253.17     72.46 o 
   2   0  13      395.78      401.42     45.86 o 
   3   0  13        3.34       11.92     25.07 o 
   4   0  13       93.73      123.51     32.71 o 
   5   0  13       42.33        8.25     26.60 o 
   6   0  13      409.97      323.76     50.44 o 
   7   0  13      194.85      261.40     49.22 o 
  -8   1  13       34.77       62.37     42.50 o 
  -7   1  13      408.34      409.98     68.79 o 
  -6   1  13      789.07      856.95     90.49 o 
  -5   1  13      151.59      192.61     47.69 o 
  -4   1  13       11.77      -18.96     26.60 o 
  -3   1  13        4.75        0.61     24.46 o 
  -2   1  13     1033.18      974.96     71.85 o 
  -1   1  13      648.81      541.44     58.09 o 
   0   1  13      156.36      221.04     39.74 o 
   1   1  13      157.30      200.56     36.69 o 
   2   1  13       44.36       14.67     23.54 o 
   3   1  13      273.34      267.51     43.72 o 
   4   1  13      428.40      428.32     55.95 o 
   5   1  13      473.11      497.72     60.53 o 
   6   1  13      107.26      119.54     39.74 o 
  -8   2  13      204.98      242.44     62.67 o 
  -7   2  13      404.26      266.59     60.84 o 
  -6   2  13        0.79       12.23     31.80 o 
  -5   2  13      606.36      627.66     75.51 o 
  -4   2  13      383.18      366.87     58.09 o 
  -3   2  13      855.22      831.57     80.41 o 
  -2   2  13       33.28        4.89     26.29 o 
  -1   2  13        5.95       35.77     25.68 o 
   0   2  13       50.02       54.11     27.82 o 
   1   2  13      673.23      631.02     65.12 o 
   2   2  13      518.93      603.81     64.20 o 
   3   2  13      222.60      254.67     45.25 o 
   4   2  13       31.55       14.06     29.04 o 
   5   2  13        6.17        0.31     28.74 o 
   6   2  13      334.10      416.70     63.29 o 
  -8   3  13      131.37       90.73     22.04 o 
  -7   3  13      342.73      398.06     69.40 o 
  -6   3  13      868.23     1014.09    102.11 o 
  -5   3  13      106.41      119.84     44.33 o 
  -4   3  13       24.68       20.48     34.85 o 
  -3   3  13        0.14      -16.51     25.38 o 
  -2   3  13      517.83      361.06     55.95 o 
  -1   3  13      398.01      419.46     59.01 o 
   0   3  13      779.17      601.67     68.48 o 
   1   3  13       57.12       65.12     33.32 o 
   2   3  13       17.29       40.66     32.10 o 
   3   3  13       35.99       43.72     32.10 o 
   4   3  13      287.06      285.55     54.42 o 
   5   3  13      508.33      493.14     68.79 o 
  -8   4  13      569.84      517.82     42.36 o 
  -7   4  13      100.62       97.56     21.38 o 
  -6   4  13       15.49        2.45     36.69 o 
  -5   4  13       75.66       78.57     39.44 o 
  -4   4  13      679.64      694.00     82.24 o 
  -3   4  13      754.89      662.20     77.65 o 
  -2   4  13      113.90       59.92     36.69 o 
  -1   4  13        3.72        6.42     28.13 o 
   0   4  13       79.17       66.34     34.85 o 
   1   4  13      481.08      411.81     61.76 o 
   2   4  13      344.84      295.94     54.42 o 
   3   4  13      201.88      197.80     50.75 o 
   4   4  13       92.30       52.58     38.22 o 
   5   4  13       38.15       -9.78     32.41 o 
  -7   5  13      487.27      490.59     40.51 o 
  -6   5  13      523.58      496.93     67.41 o 
  -5   5  13       88.84       97.22     43.41 o 
  -4   5  13       64.68        8.87     32.71 o 
  -3   5  13      240.74      299.00     58.09 o 
  -2   5  13      250.51      188.63     48.00 o 
  -1   5  13      337.19      344.86     61.45 o 
   0   5  13      416.62      422.51     65.43 o 
   1   5  13        0.68      -21.10     29.66 o 
   2   5  13        2.57       13.45     32.71 o 
   3   5  13       55.59      141.86     48.61 o 
   4   5  13      531.10      536.24     77.04 o 
  -6   6  13       41.68        4.76     28.13 o 
  -5   6  13       96.18       75.71     19.76 o 
  -4   6  13      181.15      231.13     58.70 o 
  -3   6  13      583.54      767.98     91.41 o 
  -2   6  13       88.84       73.37     40.05 o 
  -1   6  13       36.02       40.97     36.38 o 
   0   6  13       17.60       74.90     39.74 o 
   1   6  13      409.15      398.36     67.87 o 
   2   6  13      146.65       91.11     42.19 o 
   3   6  13      349.37      305.73     65.43 o 
  -5   7  13      296.92      244.74     31.39 o 
  -4   7  13       50.30       46.92     19.59 o 
  -3   7  13       16.64       50.44     38.83 o 
  -2   7  13      123.63      106.09     48.00 o 
  -1   7  13      361.46      391.02     70.01 o 
   0   7  13      435.35      402.03     72.15 o 
   1   7  13        9.81      -29.66     29.66 o 
  -3  -7  14       36.61       28.45     23.63 o 
  -2  -7  14       16.24       37.60     42.19 o 
  -1  -7  14      107.71       99.84     26.16 o 
   0  -7  14       58.41       73.70     21.13 o 
   1  -7  14      177.62      200.95     33.02 o 
   2  -7  14      103.89      130.69     37.72 o 
   3  -7  14        2.26      -12.83     28.69 o 
  -4  -6  14        0.93      -11.09     21.48 o 
  -3  -6  14      436.85      586.99     88.66 o 
  -2  -6  14      192.15      145.07     28.37 o 
  -1  -6  14       49.07       61.45     25.07 o 
   0  -6  14       97.00       72.15     22.32 o 
   1  -6  14       29.21       22.32     18.04 o 
  -5  -5  14      191.96      153.17     41.27 o 
  -4  -5  14      252.67      236.02     44.33 o 
  -3  -5  14      190.06      238.47     41.27 o 
  -2  -5  14       61.86       31.49     24.76 o 
  -1  -5  14        9.53      -16.81     16.81 o 
   0  -5  14      153.18      170.29     28.43 o 
   1  -5  14      634.29      783.58     43.11 o 
  -6  -4  14      224.48      167.84     48.00 o 
  -5  -4  14        0.75       20.48     27.52 o 
  -4  -4  14        5.27      -10.70     23.85 o 
  -3  -4  14      195.27      214.93     39.74 o 
  -2  -4  14      341.61      360.15     45.25 o 
  -1  -4  14      117.23      132.99     29.66 o 
   0  -4  14       18.56       23.24     19.57 o 
   1  -4  14       16.56       29.66     18.65 o 
   2  -4  14      164.21      159.89     23.24 o 
   4  -4  14      302.56      367.79     33.02 o 
   5  -4  14      151.56      202.39     29.35 o 
  -6  -3  14      159.94      129.02     43.11 o 
  -5  -3  14      194.70      153.78     42.19 o 
  -4  -3  14      527.27      530.43     61.76 o 
  -3  -3  14       33.30       51.97     26.60 o 
  -2  -3  14       17.71       23.54     24.15 o 
  -1  -3  14       31.31        5.81     20.79 o 
   0  -3  14      148.76      172.12     30.88 o 
   1  -3  14      405.49      490.69     42.19 o 
   2  -3  14      307.52      289.83     32.71 o 
   3  -3  14       38.00       44.33     20.18 o 
   4  -3  14       12.29       10.09     18.34 o 
   5  -3  14      292.47      359.53     40.66 o 
  -7  -2  14      318.99      348.83     62.67 o 
  -6  -2  14      310.41      256.50     52.58 o 
  -5  -2  14      130.29      130.24     42.50 o 
  -4  -2  14      116.46       53.81     30.57 o 
  -3  -2  14      271.53      189.55     39.74 o 
  -2  -2  14       99.28      127.79     33.94 o 
  -1  -2  14      353.77      334.46     43.41 o 
   0  -2  14      376.91      417.32     44.02 o 
   1  -2  14       22.85       27.21     19.57 o 
   2  -2  14      202.57      215.23     32.71 o 
   3  -2  14      185.87      225.63     34.24 o 
   4  -2  14      429.81      590.97     52.28 o 
   5  -2  14       12.72       58.39     28.43 o 
  -7  -1  14        6.27       -7.34     33.02 o 
  -6  -1  14       16.38      -25.68     30.27 o 
  -5  -1  14      300.40      332.94     56.56 o 
  -4  -1  14      553.58      461.95     59.62 o 
  -3  -1  14       18.58        4.28     25.07 o 
  -2  -1  14       51.78       11.92     26.29 o 
  -1  -1  14        2.14       -0.92     20.79 o 
   0  -1  14      216.43      159.89     33.94 o 
   1  -1  14      875.26      816.29     55.64 o 
   2  -1  14       30.50       40.36     24.76 o 
   3  -1  14       65.11       54.72     25.99 o 
   4  -1  14        2.52      -20.79     20.79 o 
   5  -1  14      110.18       91.41     32.41 o 
  -7   0  14      442.37      419.76     67.57 o 
  -6   0  14      426.67      371.46     62.98 o 
  -5   0  14      330.62      342.72     58.09 o 
  -4   0  14       32.78       10.39     29.96 o 
  -3   0  14       96.96       49.22     28.74 o 
  -2   0  14      189.42      213.40     41.27 o 
  -1   0  14      617.83      781.44     70.01 o 
   0   0  14      573.56      564.06     57.48 o 
   1   0  14        1.33      -18.96     18.96 o 
   2   0  14       46.50       43.11     26.60 o 
   3   0  14       44.17       66.65     28.43 o 
   4   0  14      548.30      638.97     65.43 o 
   5   0  14      389.12      470.21     57.48 o 
  -7   1  14       93.28      129.02     48.30 o 
  -6   1  14        4.90       29.96     36.99 o 
  -5   1  14      292.10      426.49     65.73 o 
  -4   1  14      273.76      319.79     54.72 o 
  -3   1  14      497.96      582.41     68.18 o 
  -2   1  14       38.17       13.76     26.90 o 
  -1   1  14        3.98      -19.87     19.87 o 
   0   1  14      136.00       93.86     33.94 o 
   1   1  14      449.26      485.19     56.56 o 
   2   1  14      354.33      429.85     54.72 o 
   3   1  14      211.19      258.34     46.78 o 
   4   1  14        2.05        6.11     28.13 o 
   5   1  14       19.49      -18.96     24.15 o 
  -7   2  14      154.47      101.50     45.86 o 
  -6   2  14      512.33      509.65     73.99 o 
  -5   2  14      152.84      133.60     45.55 o 
  -4   2  14        8.43        2.75     32.71 o 
  -3   2  14       49.42       62.98     34.85 o 
  -2   2  14      331.78      270.87     49.83 o 
  -1   2  14      268.06      256.50     46.16 o 
   0   2  14      635.28      687.58     71.85 o 
   1   2  14       37.09       77.65     31.49 o 
   2   2  14       19.74       21.40     25.99 o 
   3   2  14      221.19      151.33     40.36 o 
   4   2  14      113.75       52.58     32.41 o 
  -6   3  14        0.39      -19.57     34.24 o 
  -5   3  14      359.47      307.56     60.53 o 
  -4   3  14      342.98      304.50     57.48 o 
  -3   3  14      229.87      254.98     54.11 o 
  -2   3  14      121.54      149.81     43.72 o 
  -1   3  14       61.32       96.30     41.58 o 
   0   3  14      149.15      164.17     43.11 o 
   1   3  14      258.98      202.08     45.86 o 
   2   3  14      350.69      413.04     62.06 o 
   3   3  14       45.24        9.78     31.49 o 
  -6   4  14      189.62      239.38     58.39 o 
  -5   4  14      156.61      168.46     51.67 o 
  -4   4  14        5.48       31.18     30.27 o 
  -3   4  14      248.14      279.43     57.17 o 
  -2   4  14       41.46       67.57     36.69 o 
  -1   4  14      470.38      492.52     67.87 o 
   0   4  14      440.71      406.92     63.90 o 
   1   4  14        6.93       13.76     31.18 o 
   2   4  14      145.72      103.34     40.05 o 
   3   4  14      123.60      159.28     47.39 o 
  -5   5  14       35.07      -17.12     32.41 o 
  -4   5  14      354.68      400.81     70.01 o 
  -3   5  14      206.78      232.05     56.87 o 
  -2   5  14      115.94      147.97     49.83 o 
  -1   5  14       41.42        3.67     29.35 o 
   0   5  14      153.59      112.81     42.50 o 
   1   5  14      264.27      363.51     66.04 o 
  -2   6  14       82.41       61.45     41.27 o 
  -2  -5  15       84.79       92.02     28.74 o 
  -1  -5  15       61.81       69.09     27.52 o 
   0  -5  15      206.42      206.37     33.02 o 
   1  -5  15       29.14       36.08     19.26 o 
  -3  -4  15      196.03      172.43     37.30 o 
  -2  -4  15       59.40       69.09     28.13 o 
  -1  -4  15        4.13       -3.06     22.32 o 
   0  -4  15      284.18      308.78     37.91 o 
   1  -4  15      437.92      515.45     39.74 o 
   2  -4  15       28.19       23.54     18.34 o 
  -4  -3  15       14.44       -0.61     26.29 o 
  -3  -3  15      349.11      276.38     46.47 o 
  -2  -3  15      217.79      258.34     42.19 o 
  -1  -3  15      109.49      161.73     34.85 o 
   0  -3  15      127.34      203.61     35.46 o 
   1  -3  15       23.67       33.94     21.40 o 
   2  -3  15      119.61       97.83     24.15 o 
   3  -3  15       37.95       69.09     24.76 o 
  -5  -2  15       39.75       22.32     31.49 o 
  -4  -2  15      590.31      494.66     63.59 o 
  -3  -2  15       63.25       79.18     31.18 o 
  -2  -2  15        0.07       22.62     24.76 o 
  -1  -2  15       37.41       38.83     25.38 o 
   0  -2  15      165.63      156.23     33.94 o 
   1  -2  15      439.42      472.65     48.00 o 
   2  -2  15      108.42      121.68     30.88 o 
   3  -2  15       47.86       30.57     24.76 o 
  -5  -1  15      245.27      267.82     54.42 o 
  -4  -1  15        3.16        7.64     29.35 o 
  -3  -1  15      246.11      261.09     47.69 o 
  -2  -1  15       75.93       48.00     30.27 o 
  -1  -1  15      477.61      474.49     55.64 o 
   0  -1  15      324.59      342.41     46.47 o 
   1  -1  15        0.14        5.20     23.24 o 
   2  -1  15       74.36       66.65     29.35 o 
   3  -1  15       87.59       78.27     29.96 o 
  -5   0  15      196.34      214.31     53.50 o 
  -4   0  15      330.99      413.04     62.67 o 
  -3   0  15       72.29       84.07     34.24 o 
  -2   0  15      120.30      111.59     35.77 o 
  -1   0  15       10.51       44.33     27.21 o 
   0   0  15      319.27      249.78     44.02 o 
   1   0  15      441.13      411.20     51.97 o 
   2   0  15       21.19       61.76     28.13 o 
   3   0  15      158.90      226.24     42.80 o 
  -5   1  15       83.68      106.09     44.94 o 
  -4   1  15        0.88       -6.11     33.02 o 
  -3   1  15       47.37       60.53     35.16 o 
  -2   1  15      339.20      340.27     54.42 o 
  -1   1  15      443.71      426.79     58.39 o 
   0   1  15      368.37      335.69     49.83 o 
   1   1  15       17.16       36.38     29.35 o 
   2   1  15       29.32       11.92     25.38 o 
  -4   2  15      128.13      101.81     45.55 o 
  -3   2  15      367.57      309.09     57.78 o 
  -2   2  15       83.29       82.85     37.60 o 
  -1   2  15        5.62       -2.75     28.13 o 
   0   2  15      130.31      142.77     40.66 o 
   1   2  15      117.17       72.76     34.55 o 
   2   2  15      120.25      132.99     41.27 o 
  -3   3  15       17.48        3.97     36.69 o 
  -2   3  15      425.47      549.08     74.90 o 
  -1   3  15      270.63      349.14     60.23 o 
   0   3  15       67.54       76.43     38.52 o 
                                                 
